# Supplementary material for: Correction: Identifying social science engagement within agroecology: Classifying transdisciplinary literature with a semi-automated textual classification method
Source: PLoS One. 2024 Dec 3;19(12):e0315109. doi: 10.1371/journal.pone.0315109 (PMC11614279; doi:10.1371/journal.pone.0315109)
Supplement: S1 Dataset — (XLSX) [file pone.0315109.s001.xlsx]

## Sheet: Agroecology Corpus 1960-2019
Publication Data raw data for SEAC Method			Publication Data							SEAC Method Results			SEAC Method Script Output Summaries												SEAC Method Script Output
Authors	Year	Title°	Abstract°	Keywords°^	Journal	Publisher	Type of Work	Search Engine*	Corpus ID˟	TOTAL Score	Stepwise Equation Results	FINAL DATABASE RESULTS	DSS Var. Sum	DSS Freq. Sum	DSS Words	LSS Var. Sum	LSS Freq. Sum	LSS Words	PSS Var. Sum	PSS Freq. Sum	PSS Words	MSS Var. Sum	MSS Freq. Sum	MSS Words	DSS Title Var.	DSS Title Freq.	DSS Abstract Var.	DSS Abstract Freq.	DSS Keywords Var.	DSS Keywords Freq.	LSS Title Var.	LSS Title Freq.	LSS Abstract Var.	LSS Abstract Freq.	LSS Keywords Var.	LSS Keywords Freq.	PSS Title Var.	PSS Title Freq.	PSS Abstract Var.	PSS Abstract Freq.	PSS Keywords Var.	PSS Keywords Freq.	MSS Title Var.	MSS Title Freq.	MSS Abstract Var.	MSS Abstract Freq.	MSS Keywords Var.	MSS Keywords Freq.	TOTAL Score
J. Nečas	1960	The heritability of the amylolytic activity in barley	During investigation of amylase activities as continuously variable biochemical features it was found that they are very sensitive to changes in the intensity of vegetative factors. The results of analysis of variance indicate that these characters not only tend to be inheritable themselves, but also the nature and intensity of their reactions to changes in the agro-ecological factors of the exte…	(empty)	Biologia Plantarum	Springer Netherlands	Journal Article	scopus	5610	9	0	ANESS	0	0		1	1	participa	0	0		1	1	modern	0	0	0	0	0	0	0	0	1	1	0	0	0	0	0	0	0	0	0	0	1	1	0	0	9
F. O. C. Ezedinma	1964	Notes on the distribution and effectiveness of cowpea Rhizobium in Nigerian soils	Preliminary investigations were conducted to assess the distribution and effectiveness of cowpea Rhizobium in the soils of Nigeria. Pure cultures of Rhizobium isolated from 13 representative farming districts were used to inoculate cowpea seedlings in sterile, nitrogen-free sand culture. Inoculation resulted in nodulation and nitrogen accretion in the plants while uninoculated plants died shortly…	(empty)	Plant and Soil	Martinus Nijhoff, The Hague/Kluwer Academic Publishers	Journal Article	scopus	5612	0	0	ANESS	0	0		0	0		0	0		0	0		0	0	0	0	0	0	0	0	0	0	0	0	0	0	0	0	0	0	0	0	0	0	0	0	0
V. D. Taysi, I.;Yuce, S.	1969	Trials of local and Mexican wheat varieties carried out by the Department of Agroecology and General Plant Breeding of the Faculty of Agriculture of Ege University	In trials in 1967-68, the seven Mexican varieties tested generally gave higher yields than the four native varieties when fertilizers were applied. Fertilizer X variety interactions were not significant.	cereals;variety trials;Triticum;Turkey;Poaceae;Poales;commelinids;monocotyledons;angiosperms;Spermatophyta;plants;eukaryotes;Developing Countries;Mediterranean Region;OECD Countries;West Asia;Asia	Ege Universitesi Ziraat Fakultesi Dergisi, A		Journal Article	cab	9805	0	0	ANESS	0	0		0	0		0	0		0	0		0	0	0	0	0	0	0	0	0	0	0	0	0	0	0	0	0	0	0	0	0	0	0	0	0
R. R. Panje	1970	The evolution of a weed	Saccharum spontaneum L. is an innocuous grass species of the Old World, but one of its ecotypes behaves as a pernicious weed in Central India. The species is believed to have evolved in the ecological mosaic of the sub-Himalayan valleys into a wide range of polyploids (2n = 40 to 128), from where its higher polyploids may have migrated into South-east Asia and Africa while the lower ones spread o…	(empty)	PANS Pest Articles and News Summaries		Journal Article	scopus	5671	1	0	ANESS	0	0		0	0		0	0		1	1	garden	0	0	0	0	0	0	0	0	0	0	0	0	0	0	0	0	0	0	0	0	1	1	0	0	1
G. Robles	1971	Determination of agroecological units in the area of the Rio Tercero Basin, Cordoba Province	The Rio Tercero Basin, an area of about 350 000 ha subject to erosion, is being studied by a regional commission on soil and water conservation. Data are given on relief, climate, soils, erosion and groundnut cultivation (this is being extended in marginal areas, thus increasing the danger from erosion). Information is given on the criteria adopted in this study based on characteristics of relief…	groundnuts;soil conservation;water conservation;Arachis hypogaea;peanuts;Argentina;Arachis;Papilionoideae;Fabaceae;Fabales;eudicots;angiosperms;Spermatophyta;plants;eukaryotes;Developing Countries;Latin America;America;South America;Threshold Countries	Idia		Journal Article	cab	11765	0	0	ANESS	0	0		0	0		0	0		0	0		0	0	0	0	0	0	0	0	0	0	0	0	0	0	0	0	0	0	0	0	0	0	0	0	0
I. M. Ancherbak	1971	World resources of pea for creating winter forms	Trials were carried out with 112 winter peas from the world collection, belonging to six different species. They include some constant hybrids bred in the Crimea from crosses between garden and field peas. The period from seedling emergence to flowering varied from 200-210 to 221-230 days. In one agroecological group, which included some of the hardiest forms, this period was little affected by t…	cold resistance;grain legumes;growth period;plant collections;Caucasus Mountains;Pisum;Caucasus;cold hardiness;pulses;Union of Soviet Socialist Republics;USSR;Papilionoideae;Fabaceae;Fabales;eudicots;angiosperms;Spermatophyta;plants;eukaryotes	Trudy po Prikladnoi Botanike, Genetike i Selektsii		Journal Article	cab	10177	9	0	ANESS	0	0		1	1	social	0	0		1	1	garden	0	0	0	0	0	0	0	0	0	0	1	1	0	0	0	0	0	0	0	0	1	1	0	0	9
R. K. Makasheva	1971	The history of winter forms of garden pea (Pisum sativum L. sensu amplissimo Govorov)	Some winter forms from China are distinguished by good and early yields of green matter and high seed yield, while certain hybrids between the winter Austrianum and the garden pea have yielded up to 500 c of green matter and 35 c of seed per ha.Cultivars produced in the USSR include two selected from crosses between garden and field peas, one from an Afghan pea, one from a local pea from Tajikist…	grain legumes;peas;plant collections;varieties;winter;Pisum;Pisum sativum;People's Republic of China;pulses;Tadzhikistan;Union of Soviet Socialist Republics;Central Asia;China;Tajikistan;USSR;Papilionoideae;Fabaceae;Fabales;eudicots;angiosperms;Spermatophyta;plants;eukaryotes;Asia;APEC countries;Developing Countries;East Asia;Developed Countries;West Asia	Trudy po Prikladnoi Botanike, Genetike i Selektsii		Journal Article	cab	4898	13	1	AUESS	0	0		1	1	social	1	1	histor	2	4	garden, people	0	0	0	0	0	0	0	0	0	0	1	1	1	1	0	0	0	0	1	1	1	2	1	1	13
R. K. S. Gupta, S. K.	1971	Integrated ecological surveys for agricultural development in the arid zones of India. 1. Chohtan Community Development Block in Barmer district of Rajasthan	Six-agro-ecological zones based on land-use capability and other ecological features have been delineated for proper utilization of land in the Chohtan Community Development Block of Barmer district, Rajasthan. Class I and II lands suitable for intensive agriculture are absent from the Block. Class III land comprising interdunal land and slightly hummocky areas can be put under cultivation occasi…	arid zones;classification;grasslands;land use;plant communities;arid regions;India;Commonwealth of Nations;Developing Countries;South Asia;Asia	Annals of Arid Zone		Journal Article	cab	8548	0	0	ANESS	0	0		0	0		0	0		0	0		0	0	0	0	0	0	0	0	0	0	0	0	0	0	0	0	0	0	0	0	0	0	0	0	0
S. S. B. Sadykov, D. M.	1971	Variability in the morphological and biological characteristics of cotton in relation to agroecological conditions	Variability in cotton varieties (3493U, 108F, AN212) and F1 hybrids (3493U X KK1083, 3493U X AN209 and AN209 X AK4-42) was determined in plants cultivated in the Turkmen, Uzbek and Ukrainian SSRs. Under the contrasting conditions of the trial areas, the balanced heterotic constitution of the cottons broke down, leading to variability in the characteristics of the varieties and the F1 hybrids.	cotton;FIBRE PLANTS;variation;Gossypium;plants;fiber plants;fibre crops;Turkmenia;Union of Soviet Socialist Republics;Central Asia;Turkmenistan;Ukraine;USSR;Uzbekistan;Malvaceae;Malvales;eudicots;angiosperms;Spermatophyta;eukaryotes;Asia;Developed Countries;West Asia;Central Europe;Europe	Uzb. biologiya zh.		Journal Article	cab	10405	8	0	ANESS	0	0		1	1	social	0	0		0	0		0	0	0	0	0	0	0	0	0	0	1	1	0	0	0	0	0	0	0	0	0	0	0	0	8
J. D. Kocur, M.	1972	On the evaluation of agro-ecological conditions for sugar beet cultivation in the region of the east Slovak lowlands	Analysis of average and maximum sugar beet root yields at 15 sites in the E. Slovak lowlands in 1961-5 showed that yields were mainly influenced by soil type in the order: (a) medium-heavy alluvial soil &gt// (b) degraded chernozem &gt// (c) illimerised soil, and that yields increased with increase in the rainfall in July-Sept. It was concluded that maximum yields on (b) and (c) could only be obt…	irrigation;precipitation;soil;sugarbeet;Beta vulgaris var. saccharifera;watering;Czechoslovakia;Beta vulgaris;Beta;Amaranthaceae;Caryophyllales;eudicots;angiosperms;Spermatophyta;plants;eukaryotes;Central Europe;Europe	Pol'nohospodarstvo		Journal Article	cab	11912	0	0	ANESS	0	0		0	0		0	0		0	0		0	0	0	0	0	0	0	0	0	0	0	0	0	0	0	0	0	0	0	0	0	0	0	0	0
J. Kovacevic	1972	Agroecological investigation of the weed communities of the Croatian-Slavonian area between the two rivers	In an investigation of the vegetation of the area, 6 plant communities were listed, including one in which Trifolium arvense was a dominant species and another including Setaria glauca and Echinochloa crus-galli, both of which were found on podsolized soils.	cereals;millets;pearl millet;plant communities;Echinochloa crus-galli;Pennisetum glaucum;Setaria helvola;Trifolium arvense;bulrush millet;Jugoslavia;Setaria glauca;SETARIA PUMILA;Yugoslavia;Echinochloa;Poaceae;Poales;commelinids;monocotyledons;angiosperms;Spermatophyta;plants;eukaryotes;Trifolium;Papilionoideae;Fabaceae;Fabales;eudicots;Balkans;Southern Europe;Europe;Mediterranean Region;Setaria …	Poljoprivredna Znanstvena Smotra		Journal Article	cab	9799	0	0	ANESS	0	0		0	0		0	0		0	0		0	0	0	0	0	0	0	0	0	0	0	0	0	0	0	0	0	0	0	0	0	0	0	0	0
M. Misovic	1972	Examination of the effects of linuron and prometryne on organic production, potato weed control efficiency and quality under different agro-ecological conditions	Experiments were carried out with potatoes in 1968, 1969 and 1970 on 3 soils, a chernozem, an alluvium and a smonitza, in which linuron at 1.12 and 2.24 kg/ha and prometryne at 1 and 1.5 kg/ha were compared. All treatments reduced weed numbers and dry weights and the higher rates gave satisfactory control, reducing weed numbers by 70 to 80%. Compared with an unweeded control, the herbicide-treate…	chemicals;crops;herbicides;linuron;potatoes;PROMETRYN;quality;root crops;weed control;yields;Solanum tuberosum;Jugoslavia;prometryne;weedicides;weedkillers;Yugoslavia;Solanum;Solanaceae;Solanales;eudicots;angiosperms;Spermatophyta;plants;eukaryotes;Balkans;Southern Europe;Europe;Mediterranean Region	Zbornik Radova Poljoprivrednog Fakulteta Univerzitet u Beogradu		Journal Article	cab	9889	0	0	ANESS	0	0		0	0		0	0		0	0		0	0	0	0	0	0	0	0	0	0	0	0	0	0	0	0	0	0	0	0	0	0	0	0	0
M. S. Permeti, M.	1972	Comparison of some varieties of fodder rape to select a variety most suited to the agroecological conditions of the Tirane-Kruje plain	Experiments are described in which the rape cv. Kineze, Pranverore 2626, Pranverore 2626 N, Nacionale, Koreane and Bullgare were evaluated for fodder production over a 3-year period in the Tirane-Kruje area. Pranverore 2626 N was the best suited to conditions in the study area and was more resistant to humidity, frost and low temperatures than the other cultivars. F.en s.	cultivars;trials;Brassica napus;Brassicales;Capparales;cultivated varieties;Albania;Brassica;Brassicaceae;eudicots;angiosperms;Spermatophyta;plants;eukaryotes;Balkans;Southern Europe;Europe;Developed Countries;Mediterranean Region	Buletini i Shkencave Bujqesore		Journal Article	cab	10887	0	0	ANESS	0	0		0	0		0	0		0	0		0	0	0	0	0	0	0	0	0	0	0	0	0	0	0	0	0	0	0	0	0	0	0	0	0
A. F. T. Buchinskii, M. F.;Bondarenko, I. M.	1973	The role of tobacco cultivars in production of cigarette material	Information on number and size of leaves/plant and smoking quality is given for 9 tobacco cultivars grown in various regions of the USSR. Smoking quality depended on cultivar, agroecological and weather conditions.	cultivars;tobacco;Nicotiana;cultivated varieties;Union of Soviet Socialist Republics;USSR;Solanaceae;Solanales;eudicots;angiosperms;Spermatophyta;plants;eukaryotes	Tabak		Journal Article	cab	10886	8	0	ANESS	0	0		1	1	social	0	0		0	0		0	0	0	0	0	0	0	0	0	0	1	1	0	0	0	0	0	0	0	0	0	0	0	0	8
A. V. B. Nagovitsyna, L. I.	1973	Evaluation of agroecological groups of lucerne in the Moscow area	On the basis of trials over six years, details are given of those varieties which had the best indices for resistance to cold, drought, Peronospora trifoliorum and Sclerotinia trifoliorum, yield of green matter, hay and seeds, and chemical composition of hay. The following varieties are singled out for a number of valuable characters: Severnaya gibridnaya 69 [Northern Hybrid 69], Chuvash 205. Kuz…	fodder legumes;fodder plants;legumes;variety trials;Fabaceae;Medicago;plants;feed legumes;forage legumes;Union of Soviet Socialist Republics;USSR;Papilionoideae;Fabales;eudicots;angiosperms;Spermatophyta;eukaryotes	Byulleten' Vsesoyuznogo Ordena Lenina Instituta Rastenievodstva Imeni N.I. Vavilova		Journal Article	cab	11493	8	0	ANESS	0	0		1	1	social	0	0		0	0		0	0	0	0	0	0	0	0	0	0	1	1	0	0	0	0	0	0	0	0	0	0	0	0	8
C. M. Borcherdt, H. P.	1973	Problem of the agricultural carrying capacity, with examples from Venezuela	An extensive discussion on the 'carrying capacity' of the world to support the human population as a scientific problem is followed by analyses of the agricultural carrying capacity of half a dozen centres of agricultural production in different agro-ecological regions of Venezuela. It is argued that there are too many variables involved to predict the carrying capacity of a large region. Even in…	ecology;land use;regions;Venezuela;Andean Group;Developing Countries;Latin America;America;South America;Threshold Countries	Stuttgarter Geographische Studien		Journal Article	cab	11193	9	0	ANESS	0	0		1	1	argue	0	0		1	1	discussion	0	0	0	0	0	0	0	0	1	1	0	0	0	0	0	0	0	0	0	0	1	1	0	0	9
E. A. Spaldon, M.;Adamovsky, F.;Huska, J.	1973	A study of some agroecological aspects of winter wheat growing	Of four varieties investigated, only Mironovka was found to be well suited to the maize growing districts of Czechoslovakia, though none responded well in grain yield to high rates of nitrogen application.	cereals;nitrogen;plant nutrition;variety trials;Triticum;Czechoslovakia;Poaceae;Poales;commelinids;monocotyledons;angiosperms;Spermatophyta;plants;eukaryotes;Central Europe;Europe	Rostlinna Vyroba		Journal Article	cab	9802	0	0	ANESS	0	0		0	0		0	0		0	0		0	0	0	0	0	0	0	0	0	0	0	0	0	0	0	0	0	0	0	0	0	0	0	0	0
E. A. Spaldon, M.;Adamovsky, F.;Huska, J.	1973	The study of some agro-ecological aspects of winter wheat cultivation	A field trial at Nitra (maize-growing area) in 1967-70 with winter wheat tested all combinations of 4 cultivars, 3 sowing rates (3.5, 4.5 or 5.5 million seeds/ha) and 11 fertilizer variants (no fertilizer or adequate PK + 40, 70 or 100 kg N/ha at several application dates, with or without chlormequat applied at the 5th or 6th stage of organogenesis). Yields were affected by year and by all parame…	chlormequat;cultivars;fertilizers;GROWTH REGULATORS;nitrogen;plant growth regulators;responses;sowing;sowing rates;stand establishment;wheat;Triticum;CCC;chlorocholine chloride;cultivated varieties;fertilisers;growth substances;plant growth substances;plant hormones;seed sowing;Czechoslovakia;Poaceae;Poales;commelinids;monocotyledons;angiosperms;Spermatophyta;plants;eukaryotes;Central Europe;Euro…	Rostlinna Vyroba		Journal Article	cab	9955	0	0	ANESS	0	0		0	0		0	0		0	0		0	0	0	0	0	0	0	0	0	0	0	0	0	0	0	0	0	0	0	0	0	0	0	0	0
H. Kayyal	1973	Agroecological characteristics of the Triticum durum Desf. varietal type Haurani and possibilities of improving it	Haurani, the main variety grown in Syria, was studied at Toulouse. It is a short-day spring type, fairly early and very drought resistant, and has high spikelet fertility, short stature and fairly good resistance to lodging. It is, however, susceptible to diseases and has small grains of only moderate quality. In crosses with various lines, heterosis was observed for 1000-grain weight, number of …	cereals;heterosis;varieties;wild relatives;yield components;Triticum;Triticum turgidum subsp. durum;hybrid vigor;hybrid vigour;outbreeding enhancement;France;Syria;Poaceae;Poales;commelinids;monocotyledons;angiosperms;Spermatophyta;plants;eukaryotes;Triticum turgidum;Developed Countries;European Union Countries;Mediterranean Region;OECD Countries;Western Europe;Europe;Developing Countries;Middle …	Annales de l'Amelioration des Plantes	Institut national de la recherche agronomique	Journal Article	cab	9796	0	0	ANESS	0	0		0	0		0	0		0	0		0	0	0	0	0	0	0	0	0	0	0	0	0	0	0	0	0	0	0	0	0	0	0	0	0
J. Kocur	1973	On some agroecological problems of the effect of inoculation on seed yields in soyabeans on soddy alluvial soils	In a trial in 1966-70 at Michalovce, E. Slovakia, on lowland soil on which soyabeans had not previously been grown, soyabeans were sown with seed which was either not inoculated or inoculated with the inoculant Nitrazon Soja, following wheat, sugar beet or a non-inoculated first crop of soyabeans following wheat or sugar beet. The effect of inoculation on nodulation and seed yield varied between …	inoculation;nodulation;pods;precipitation;rotations;seed weight;seeds;soyabeans;temperature;Glycine (Fabaceae);crop rotation;root nodulation;rotational cropping;soybeans;Czechoslovakia;Papilionoideae;Fabaceae;Fabales;eudicots;angiosperms;Spermatophyta;plants;eukaryotes;Central Europe;Europe	Pol'nohospodarstvo		Journal Article	cab	11871	0	0	ANESS	0	0		0	0		0	0		0	0		0	0	0	0	0	0	0	0	0	0	0	0	0	0	0	0	0	0	0	0	0	0	0	0	0
P. J. Edwards	1973	Definitions Of Some Pasture Terms	Booysen (1967) proposed a number of terms and definitions for grazing and grazing management in South Africa. Additional terms and definitions describing the intensity of farming activities in realizing the full potential of the environment (viz. veld reclamation, veld management, veld reinforcement and veld replacement) are proposed The concept of an agro-ecological unit is also defined and disc…	(empty)	Proceedings of the Annual Congresses of the Grassland Society of Southern Africa		Journal Article	scopus//cab	5525	0	0	ANESS	0	0		0	0		0	0		0	0		0	0	0	0	0	0	0	0	0	0	0	0	0	0	0	0	0	0	0	0	0	0	0	0	0
R. Ito	1973	Studies on the selection of rice strains by grain:straw ratio in rice breeding	Low productivity of rice plants in the Kanto district of Japan appeared to be due to low levels of solar radiation during ripening// growth was vigorous up to heading, often resulting in overgrowth. Cv. with reduced vegetative growth and a relatively high grain weight or a high grain:straw ratio were considered suitable for the district. In agro-ecological studies in Kanto, correlations between y…	radiation;rice;Oryza;Oryza sativa;grain/straw ratio;paddy;Japan;Poaceae;Poales;commelinids;monocotyledons;angiosperms;Spermatophyta;plants;eukaryotes;APEC countries;Developed Countries;East Asia;Asia;OECD Countries	Journal of the Central Agricultural Experiment Station, Japan		Journal Article	cab	12244	0	0	ANESS	0	0		0	0		0	0		0	0		0	0	0	0	0	0	0	0	0	0	0	0	0	0	0	0	0	0	0	0	0	0	0	0	0
A. I. S. Zrazhevskii, A. I.	1974	The qualitative evaluation (rating) of soils on an agroecological basis	The most widely distributed ploughed, genetic soil types in the Ukraine are rated according to their reserves of active N, available moisture capacity, climatic conditions, and solonetzicity and salinization. The correlation coefficients for the effects of various forms of available N on crop yields are tabulated for derno-carbonate soils.	indexes;regions;soil fertility;Union of Soviet Socialist Republics;Ukraine;USSR;Central Europe;Europe;Developed Countries	Pochvovedenie		Journal Article	cab	11860	8	0	ANESS	0	0		1	1	social	0	0		0	0		0	0	0	0	0	0	0	0	0	0	1	1	0	0	0	0	0	0	0	0	0	0	0	0	8
I. D. G. Mustafaev, E. N.	1974	Results of quantitative analysis of soft wheat in Azerbaidzhan	Information on tillering, number of spikelets and grains/ear, ear weight, 1000-grain weight and biological yield is given for soft wheat collections from different agroecological regions of the Azerbaidzhan SSR.	cultivars;wheat;Triticum;Azerbaidzhan;cultivated varieties;Union of Soviet Socialist Republics;Azerbaijan;USSR;Poaceae;Poales;commelinids;monocotyledons;angiosperms;Spermatophyta;plants;eukaryotes;Developed Countries;West Asia;Asia	Trudy Instituta Genetiki i Selektsii AN AzSSR		Journal Article	cab	10888	8	0	ANESS	0	0		1	1	social	0	0		0	0		0	0	0	0	0	0	0	0	0	0	1	1	0	0	0	0	0	0	0	0	0	0	0	0	8
P. v. Blanckenburg	1974	India's new agricultural development: the case of a conflict between agricultural growth and social equity	Development in India is complicated by the country's large size, involving the greatest imaginable variety of agro-ecological conditions, and a multiplicity of cultural, social, economic, and political conditions. The successful new wheat varieties are tied to irrigation facilities and fertilizers, thus affecting favourably only a minor part of the farming community in certain areas. Attention is…	conflict;development;policy;India;Commonwealth of Nations;Developing Countries;South Asia;Asia	International Asienforum		Journal Article	cab	3923	38	1	AESS	0	0		4	5	social, agraria, politic, polic	2	2	econo, income	0	0		0	0	0	0	0	0	1	1	3	3	1	1	0	0	2	2	0	0	0	0	0	0	0	0	38
A. L. G. De Fina, A. J.;Gianetto, F.;Sabella, L. J.;Barbalarga, C. L.;Insaurralde, J. E. M.	1975	( Geographical distribution of indicator crops in La Pampa Province and its causes)	The distribution of 18 indicator crops including cotton, maize, wheat, oats and barley (for malting and fodder) throughout La Pampa Province was studied and mapped. Agroecological data from 72 locations throughout the Province enabled 10 agroclimatic districts to be defined. Possible crops for each district including cereals, fodder crops and industrial crops (peas, sweet potatoes, kale, chickpea…	agroclimatic districts;Agroecological data;Argentina;recommended crops	Suelos-Publicacion, Instituto Nacional de Tecnologia Agropecauria		Journal Article	scopus	6999	0	0	ANESS	0	0		0	0		0	0		0	0		0	0	0	0	0	0	0	0	0	0	0	0	0	0	0	0	0	0	0	0	0	0	0	0	0
F. B. Jurcik, K.	1975	Changes in soil exchangeable potassium under different agroecological conditions	The effect of crop rotation on the content of exchangeable K in clayey soil of the maize-growing region was small even after four years, but minimum soil cultivation led to a significantly higher soil exchangeable K content than normal cultivation. Variety Diamant left a higher concentration in the soil than did Valticky, especially under minimum cultivation. A high rate of K fertilizer (58 kg/ha…	burning;cultivation;maize;minimum tillage;plant effects;potassium;potassium fertilizers;soil;straw;varieties;vegetation;Zea mays;corn;flaming;minimum tillage systems;potash fertilizers;Zea;Poaceae;Poales;commelinids;monocotyledons;angiosperms;Spermatophyta;plants;eukaryotes	Rostlinna Vyroba		Journal Article	cab	9451	0	0	ANESS	0	0		0	0		0	0		0	0		0	0	0	0	0	0	0	0	0	0	0	0	0	0	0	0	0	0	0	0	0	0	0	0	0
J. G. B. Benavides, F.;Soto, E.;Arizaleta, M.	1975	An agroecological zonation for cassava (Manihot esculenta) in the Valley of Aroa, Venezuela	An agroecological method for mapping cassava production in the Valle del Aroa Venezuela, is described. Precipitation and soil type were considered in determining the average potential yield for a specific locality. Planting and crop maintenance costs were considered.	cassava;Manihot esculenta;manioc;tapioca plant;Venezuela;Manihot;Euphorbiaceae;Malpighiales;eudicots;angiosperms;Spermatophyta;plants;eukaryotes;Andean Group;Developing Countries;Latin America;America;South America;Threshold Countries	Revista de la Facultad de Agronomia, Universidad Central de Venezuela		Journal Article	cab	9688	0	0	ANESS	0	0		0	0		0	0		0	0		0	0	0	0	0	0	0	0	0	0	0	0	0	0	0	0	0	0	0	0	0	0	0	0	0
P. Montaldo	1975	Definition of agroecological regions between the Cuesta de Lastarria and the Seno de Reloncavi, Chile	From a survey of the agricultural land in the area, 8 regions each with its own characteristics were found.	land survey;Chile;Andean Group;APEC countries;Developing Countries;Latin America;America;South America;Threshold Countries	Agro Sur		Journal Article	cab	11945	0	0	ANESS	0	0		0	0		0	0		0	0		0	0	0	0	0	0	0	0	0	0	0	0	0	0	0	0	0	0	0	0	0	0	0	0	0
R. S. Kastori, M.	1975	Effect of slow-acting nitrogen fertilizer on maize and wheat yield under the agroecological conditions of Vojvodina	In field trials in 1970-4 at Conoplja, Backa Topola and Pancevo the fertilizer value of N-lignine [semi-organic fertilizer containing 18-22% N] was compared with that of urea. Results showed that their effects on grain yield of maize and wheat were almost the same. At Conoplja increase in N-lignine application from 100 to 200 kg N/ha did not significantly increase yield// the highest maize yield …	controlled release;fertilizers;maize;nitrogen;nitrogen fertilizers;responses;urea;wheat;Triticum;Zea mays;corn;fertilisers;fertilizers, slow-release;Jugoslavia;N-lignine;slow release;Yugoslavia;Poaceae;Poales;commelinids;monocotyledons;angiosperms;Spermatophyta;plants;eukaryotes;Zea;Balkans;Southern Europe;Europe;Mediterranean Region	Savremena Poljoprivreda		Journal Article	cab	10327	0	0	ANESS	0	0		0	0		0	0		0	0		0	0	0	0	0	0	0	0	0	0	0	0	0	0	0	0	0	0	0	0	0	0	0	0	0
H. P. F. Curfs	1976	Systems development in agricultural mechanization with special reference to soil tillage and weed control// a case study for West Africa	This study deals with mechanization in West Africa. A review is given of the inter-relationships of socio-economic and agro-ecological factors with agricultural development and with agricultural mechanization in particular. Some model studies on mechanization are reported, which indicate the importance and constraints of soil tillage and weed control for most mechanization levels. The model study…	land;management;mechanization;subsaharan Africa;Africa;Africa South of Sahara;West Africa	Mededelingen, Landbouwhogeschool		Journal Article	cab	5062	30	1	AESS	0	0		3	3	-econo, labour, socio	2	2	case stud, econo	0	0		0	0	0	0	0	0	0	0	3	3	0	0	1	1	1	1	0	0	0	0	0	0	0	0	30
I. Andonov	1976	Effect of agroecological multiplication conditions on the technological value of spring barley seed	Seeds of 8 spring barley cv. produced at 6 widely-separated State selection stations in 1971 were sown at Hrusovany u Brna in 1972 and the trial was repeated in 1973 using seeds of 7 cv. grown at 7 stations in 1972// quality characters (protein content, malt extract, diastatic power, fermentation degree and Kolbach number) were measured in the original seed and the resulting grain. In the origina…	barley;brewing quality;cereals;cultivars;malting quality;Hordeum;Hordeum vulgare;cultivated varieties;variability between sites;Czechoslovakia;Poaceae;Poales;commelinids;monocotyledons;angiosperms;Spermatophyta;plants;eukaryotes;Central Europe;Europe	Acta Universitatis Agriculturae Brno, A (Facultas Agronomica)		Journal Article	cab	8875	3	0	ANESS	0	0		0	0		1	2	power	0	0		0	0	0	0	0	0	0	0	0	0	0	0	0	0	1	2	0	0	0	0	0	0	0	0	3
I. Andonov	1976	The effect of agroecological conditions of seed production on the sowing value of spring barley seed	In a two-year trial of eight varieties from six seed-testing stations and another trial which involved seven varieties from seven stations, seed provenance exerted a strong influence on the variability of 1000-grain weight and on grain uniformity in the initial seed samples but in seed of the next generation, obtained from yield trials under uniform conditions, the significance of these effects d…	cereals;seed production;seed testing;Hordeum;Czechoslovakia;Poaceae;Poales;commelinids;monocotyledons;angiosperms;Spermatophyta;plants;eukaryotes;Central Europe;Europe	Acta Universitatis Agriculturae Brno, A (Facultas Agronomica)		Journal Article	cab	9804	0	0	ANESS	0	0		0	0		0	0		0	0		0	0	0	0	0	0	0	0	0	0	0	0	0	0	0	0	0	0	0	0	0	0	0	0	0
I. G.-S.-A. Haque, W.	1976	Nutritional survey of citrus orchards in Sierra Leone	The survey was made by analysing leaf samples from sweet orange, grapefruit and tangerine orchards on acid soils in various agro-ecological zones of Sierra Leone. Data were compared with the California leaf analysis standards for assessing the nutrient status of citrus leaves. Deficiencies of N, P, K, S, Ca, Mg, Cu, Zn, Mn and B were recorded to varying degrees, whereas iron and aluminum were in …	citrus fruits;crops;fruit crops;grapefruits;mandarins;nutrition;NUTRITION SURVEYS;oranges;regions;subtropical fruits;subtropical tree fruits;wild relatives;citrus;Citrus paradisi;Citrus reticulata;Citrus sinensis;nutritional surveys;Rutales;subsaharan Africa;tangerines;Africa South of Sahara;Sierra Leone;Rutaceae;Sapindales;eudicots;angiosperms;Spermatophyta;plants;eukaryotes;ACP Countries;Anglop…	Communications in Soil Science and Plant Analysis		Journal Article	cab	9978	0	0	ANESS	0	0		0	0		0	0		0	0		0	0	0	0	0	0	0	0	0	0	0	0	0	0	0	0	0	0	0	0	0	0	0	0	0
I. O.-S.-A. Hague, W.	1976	Studies on the mineral nutrition of grain sorghum. iii. populations of the common two spotted spider mite on grain sorghum grown on various levels of n, p and k	Nutritional survey was made by analysing leaf samples from various agro-ecological zones of Sierra Leone. Leaves were analysed for twelve elements and data were compared with the California leaf analyses standards for assessing the nutrient status of citrus leaves. The deficiency of N, P, K, S, Ca, Mg, Cu, Zn, Mn and B have been recorded to varying degrees. The aluminum was in the excess range. ©…	Citrus;leaf analysis;nutritional survey	Communications in Soil Science and Plant Analysis		Journal Article	scopus	9984	0	0	ANESS	0	0		0	0		0	0		0	0		0	0	0	0	0	0	0	0	0	0	0	0	0	0	0	0	0	0	0	0	0	0	0	0	0
I. Tanaka	1976	Agro-ecological roles of irrigation in rice culture	In this review it is reported that the floating character only expresses itself in deep water and that it is controlled by duplicate recessive genes, the F2 of a cross between normal and floating rice giving a 15:1 ratio of normal to floating progeny. Adaptability to deep water is higher in floating rice than in other forms. Yields of Leb Mue Nahng 111 ranged from 2.8 to 21.9 kg/ha as the water d…	cereals;flooding;genetics;habit;leaves;Oryza;flooded conditions;Poaceae;Poales;commelinids;monocotyledons;angiosperms;Spermatophyta;plants;eukaryotes	Tropical Agriculture Research Series		Journal Article	cab	9789	0	0	ANESS	0	0		0	0		0	0		0	0		0	0	0	0	0	0	0	0	0	0	0	0	0	0	0	0	0	0	0	0	0	0	0	0	0
L. Bos	1976	Applied plant virus research: an analysis, and a scheme of organization	Everywhere there is a rapidly growing awareness of the impact of plant viruses on crop production and an increasing interest in their study and control. Applied research on plant viruses completely differs from that on pathogenic organisms because of the exceptional nature of viruses. Cornerstone of methods of control and of all investigations is identification of the viruses, i.e. characterizati…	(empty)	Netherlands Journal of Plant Pathology	Kluwer Academic Publishers	Journal Article	scopus	57	23	1	AUESS	0	0		2	3	collaborat, labour	2	3	organization, organizational	1	1	labor	0	0	0	0	0	0	0	0	2	3	0	0	1	1	2	2	0	0	0	0	1	1	0	0	23
S. Jevtic	1976	A review on the effects of agroecological factors on yields of the main field crops and methods of forecasting them	Mathematical relationships between weather factors and crop yields are reviewed with particular reference to cereals.	cereals;prediction;yields;agrometerology;Jugoslavia;Yugoslavia;Balkans;Southern Europe;Europe;Mediterranean Region	Savremena Poljoprivreda		Journal Article	cab	9803	0	0	ANESS	0	0		0	0		0	0		0	0		0	0	0	0	0	0	0	0	0	0	0	0	0	0	0	0	0	0	0	0	0	0	0	0	0
Z. C. Miladinovic, D.	1976	Effect of agroecological factors on the variability of yield components in Phaseolus vulgaris	Data are given on (a) number of fertile branches/plant, (b) number of pods/plant, (c) number of seeds/pod, (d) 100-seed wt. and (e) seed yield of 5 haricot bean cv. The range of values for cv. Zutotrban was (a) 3.9-5.6, (b) 4.1-7.0, (c) 3.6-4.4, (d) 39.0-46.7 g and (e) 1.64 t/ha, for cv. Canellino (a) 3.7-5.1, (b) 5.0-6.7, (c) 2.5-3.8, (d) 46.1-52.3 g and (e) 1.84 t/ha, for cv. Pasuljica (a) 4.5-…	branches;growth yield relationship;legumes;pods;precipitation;seed development;seed weight;seeds;temperature;vegetable legumes;vegetables;Fabaceae;Phaseolus;Phaseolus vulgaris;green bean;Jugoslavia;number/pod;pod number;snap bean;vegetable crops;yield-growth relationships;Yugoslavia;Fabales;eudicots;angiosperms;Spermatophyta;plants;eukaryotes;Papilionoideae;Balkans;Southern Europe;Europe;Mediterr…	Savremena Poljoprivreda		Journal Article	cab	9364	0	0	ANESS	0	0		0	0		0	0		0	0		0	0	0	0	0	0	0	0	0	0	0	0	0	0	0	0	0	0	0	0	0	0	0	0	0
Z. C. Miladinovic, D.	1976	The effect of agro-ecological factors on the variability of bean yield components	The number of pod-bearing branches/bean plant was highly variable with significant differences between both variety and year. Variations in the number of pods/plant were also great and depended on the temperature, rainfall and variety. The number of seeds/pod was also highly variable and had the greatest effect on yield. Seed number/pod was greatest in the cv. Pasuljica P-1 and most variable in C…	development;grain legumes;growth yield relationship;legumes;seeds;vegetable legumes;vegetables;yield components;Fabaceae;Phaseolus;Jugoslavia;pulses;vegetable crops;yield-growth relationships;Yugoslavia;Fabales;eudicots;angiosperms;Spermatophyta;plants;eukaryotes;Papilionoideae;Balkans;Southern Europe;Europe;Mediterranean Region	Savremena Poljoprivreda		Journal Article	cab	10991	0	0	ANESS	0	0		0	0		0	0		0	0		0	0	0	0	0	0	0	0	0	0	0	0	0	0	0	0	0	0	0	0	0	0	0	0	0
A. L. G. De Fina, F.	1977	( Argentinian climatic values compatible with the satisfactory performance of 18 indicator crops)	A programme was started in 1944 to collect data on the abundance, yield and ripening performance of 18 indicator crops grown with or without irrigation at 2000 sites throughout Argentina and to relate these to agroecological data from 1388 sites. Climatic values associated with satisfactory yields without irrigation or with periodical irrigation are given for the 18 crops which include cotton, ma…	(empty)	Bolsa de Cereales de Buenos Aires		Journal Article	scopus//cab	5451	0	0	ANESS	0	0		0	0		0	0		0	0		0	0	0	0	0	0	0	0	0	0	0	0	0	0	0	0	0	0	0	0	0	0	0	0	0
A. M. Dokic, V.;Ciraj, F.	1977	Important productivity characteristics of some wheat cultivars in the agroecological conditions of the eastern Srem	In trials in 1970-3 at Indija, 11 Yugoslav wheat cv. given 113-132 kg N/ha were compared with the standard cv. Libellula and Bezostaya-1. Mean grain yields in small-plot trials were 4.97 t/ha in 1970, 7.49 t/ha in 1971, 4.85 t/ha in 1972 and 6.66 t/ha in 1973// highest av. grain yields were given by Zlatna Dolina (6.24 t/ha), followed by Sava (6.17 t/ha) and Aurora (6.15 t/ha) and the lowest by t…	cultivars;wheat;Triticum;cultivated varieties;Jugoslavia;Yugoslavia;Poaceae;Poales;commelinids;monocotyledons;angiosperms;Spermatophyta;plants;eukaryotes;Balkans;Southern Europe;Europe;Mediterranean Region	Arhiv za Poljoprivredne Nauke		Journal Article	cab	10889	0	0	ANESS	0	0		0	0		0	0		0	0		0	0	0	0	0	0	0	0	0	0	0	0	0	0	0	0	0	0	0	0	0	0	0	0	0
B. C. Chichaibelu, C. E.;McDowell, R. E.	1977	Laboratory evaluation and estimation of nutritive values of some Ethiopian feedstuffs and formula feeds	The nutritive values of 9 forages and roughages, 18 energy feeds, 8 protein and 3 mineral supplement feeds from 3 Ethiopian agro-ecological zones, 5 administrative regions, and 14 localities were evaluated at Cornell University. Energy values obtained from appropriate formulae and regression equations were similar to those in the NRC feed composition tables. Results tabulated suggest that in Ethi…	barley;chemical composition;digestibility;feeds;grain;hay;lucerne;maize;nutritive value;plant composition;straw;Eragrostis tef;Hordeum vulgare;Medicago;Medicago sativa;sorghum;Zea mays;Abyssinia;alfalfa;chemical constituents of plants;corn;estimation Ethiopia;feeding stuffs;nutritional value;quality for nutrition;subsaharan Africa;United States of America;teff;Africa South of Sahara;Ethiopia;New …	Journal of the Association for the Advancement of Agricultural Sciences in Africa		Journal Article	cab	8887	0	0	ANESS	0	0		0	0		0	0		0	0		0	0	0	0	0	0	0	0	0	0	0	0	0	0	0	0	0	0	0	0	0	0	0	0	0
D. Kulik	1977	Examination of the effect of fertilization and post-sowing soil treatment on grain yield of spring barley	In field trials in Czechoslovakia in 1973-5, spring barley cv. Diamant, Favorit and HE-487 were given NPK in the proportion 1:0.65:2.07 with rates of applied N (as ammonium nitrate, ammonium sulphate or urea) of 50, 75 or 100 kg N/ha. Post-sowing soil treatments were harrowing alone or soil compaction by rolling followed by harrowing. The grain yield was affected by agroecological and particularl…	ammonium fertilizers;barley;cultivation;fertilizers;harrowing;nitrogen;nitrogen fertilizers;responses;rolling;urea;varieties;Hordeum;Hordeum vulgare;fertilisers;Czechoslovakia;Poaceae;Poales;commelinids;monocotyledons;angiosperms;Spermatophyta;plants;eukaryotes;Central Europe;Europe	Pol'nohospodarstvo		Journal Article	cab	8097	0	0	ANESS	0	0		0	0		0	0		0	0		0	0	0	0	0	0	0	0	0	0	0	0	0	0	0	0	0	0	0	0	0	0	0	0	0
D. Peric	1977	Yields of spring barley cultivars under different agroecological conditions	In a spring barley variety trial at 4 sites in 1972, '73 and '75, 14 high-yielding cv. were compared with the standard cv. Union. Av. grain yield (all yr and sites) was highest in Union, followed by Una, Amsel and Delisa (4.15, 4.11, 4.10 and 4.04 t/ha, resp.). Av. yield varied between sites from 3.30 t/ha at Pozega to 4.67 t at Kragujevac// Union was the highest-yielding cv. at all sites except …	barley;cultivars;Hordeum vulgare;cultivated varieties;Jugoslavia;Yugoslavia;Hordeum;Poaceae;Poales;commelinids;monocotyledons;angiosperms;Spermatophyta;plants;eukaryotes;Balkans;Southern Europe;Europe;Mediterranean Region	Savremena Poljoprivreda		Journal Article	cab	8906	0	0	ANESS	0	0		0	0		0	0		0	0		0	0	0	0	0	0	0	0	0	0	0	0	0	0	0	0	0	0	0	0	0	0	0	0	0
I. Lesnik	1977	Response of some wheat cultivars to sowing density and sowing date in the agroecological conditions of the southern Banat	In trials with 4 winter wheat cv. sown on 6 dates in 1970-2 at 400-700 germinable seeds/m2, Sava yielded 6.84 t grain/ha, Biserka 6.96 t, Aurora 6.11 t and Kavkaz 6.01 t/ha. Opt. sowing date was 20 Oct., Aurora and Kavkaz were least tolerant of late sowing and yielded 18-21% less when sown in mid-Nov., while Biserka showed the least effect of sowing date. Effects of seed rate were small.	cultivars;date;sowing;sowing rates;wheat;Triticum;cultivated varieties;Jugoslavia;seed sowing;Yugoslavia;Poaceae;Poales;commelinids;monocotyledons;angiosperms;Spermatophyta;plants;eukaryotes;Balkans;Southern Europe;Europe;Mediterranean Region	Arhiv za Poljoprivredne Nauke		Journal Article	cab	10852	0	0	ANESS	0	0		0	0		0	0		0	0		0	0	0	0	0	0	0	0	0	0	0	0	0	0	0	0	0	0	0	0	0	0	0	0	0
J. Lekes	1977	Twenty-five years' work in the Cereals Research Institute in Kromeriz, holder of the Order of Labour	Achievements at Kromeriz between 1951 and 1976 include the development of an agroecological classification scheme for spring barley varieties. In breeding programmes, high-yielding, lodging-resistant forms with good malting quality and resistance to Erysiphe graminis were developed, among which KM1192 was the most outstanding. From it, forms with improved malting quality were derived by conventio…	breeding;cereals;Hordeum;Czechoslovakia;Poaceae;Poales;commelinids;monocotyledons;angiosperms;Spermatophyta;plants;eukaryotes;Central Europe;Europe	Vestnik Ceskoslovenske Akademie Zemedelske		Journal Article	cab	5396	8	0	ANESS	0	0		1	1	labour	0	0		0	0		0	0	0	0	0	0	1	1	0	0	0	0	0	0	0	0	0	0	0	0	0	0	0	0	8
J. S. N. Garcia B, E.	1977	Ecological zoning of crops. 5. Relationships between yield and simple climatic variables. Prediction models	The necessity for yield prediction models based on easily observed climatic variables for use in the agroecological zoning of crops is discussed, together with the need to study the agroclimatic homogenerity of the area in order to extrapolate the results. A study of the relationship between maize yields (over an 11-yr period at Maracay) and climatic variates (data from Turen and Acarigua) fitted…	maize;prediction;techniques;yields;Zea mays;corn;Venezuela;Zea;Poaceae;Poales;commelinids;monocotyledons;angiosperms;Spermatophyta;plants;eukaryotes;Andean Group;Developing Countries;Latin America;America;South America;Threshold Countries	Revista de la Facultad de Agronomia, Universidad Central de Venezuela		Journal Article	cab	12018	8	0	ANESS	0	0		1	1	theoretic	0	0		0	0		0	0	0	0	0	0	0	0	1	1	0	0	0	0	0	0	0	0	0	0	0	0	0	0	8
M. Podolak	1977	Storage fertilization of silage maize	Field trials were conducted with the late silage maize cv. TO 500 on degraded chernozem soil at Trnava (150 m alt.). Urea, superphosphate and KCl were applied before autumn ploughing at (a) 0, (b) 33 kg P + 150 kg K/ha for 2 yr, (c) 180 kg N + 33 kg P + 150 kg K/ha for 2 yr, (d) 180 kg N + 33 kg P + 150 kg K/ha for 1 yr and 180 kg N/ha for 1 yr, or (e) 360 kg N + 66 kg P + 300 kg K/ha for 1 yr. T…	application methods;bulk;fertilizers;maize;nitrogen;NPK fertilizers;phosphorus;phosphorus-potassium fertilizers;potassium;precipitation;responses;temperature;Zea mays;corn;fertilisers;Czechoslovakia;Zea;Poaceae;Poales;commelinids;monocotyledons;angiosperms;Spermatophyta;plants;eukaryotes;Central Europe;Europe	Agrochemia		Journal Article	cab	8345	0	0	ANESS	0	0		0	0		0	0		0	0		0	0	0	0	0	0	0	0	0	0	0	0	0	0	0	0	0	0	0	0	0	0	0	0	0
A. O. Krausko, S.	1978	Studies on the influence of agro-ecological factors and fertilizer rates on grain yield of spring barley	The effects of PK, NPK and compaction of the soil after sowing on yield of barley cv. Diamant, Favorit, Rapid, Ametyst, Elgina and HE-497 were studied in field trials in 1973-5. Rolling and harrowing after sowing gave higher av. yields than harrowing alone, but there was considerable variation between cv., with increases of 2.0 and 9.1% for Favorit and Rapid, resp., and a decrease of 0.7% for HE-…	barley;compaction;cultivation;fertilizers;harrowing;nitrogen;phosphorus;potassium;rolling;soil;Hordeum vulgare;fertilisers;Czechoslovakia;Hordeum;Poaceae;Poales;commelinids;monocotyledons;angiosperms;Spermatophyta;plants;eukaryotes;Central Europe;Europe	Wissenschaftliche Beitrage, Martin-Luther-Universitat Halle-Wittenberg		Journal Article	cab	8894	0	0	ANESS	0	0		0	0		0	0		0	0		0	0	0	0	0	0	0	0	0	0	0	0	0	0	0	0	0	0	0	0	0	0	0	0	0
B. K. Kollar, K.	1978	The effect of some agroecological conditions on the number of emerged, overwintered and final plants of winter wheat in the maize production region	In a field trial at Nitra in 1972-4, winter wheat cv. Aurora was given all combinations of (a) normal ploughing to 25 cm or (b) ploughing to 25 cm with a plough without skim coulters + disking, 3 post-ploughing treatments (no compaction, rolling or compaction with a presser + rolling) and 4 post-sowing treatments (no compaction, rolling after sowing, rolling in spring or rolling after sowing and …	compaction;cultivation;discing;emergence;plant density;ploughing;precipitation;responses;rolling;temperature;wheat;Triticum;disking;plowing;post-sowing;Czechoslovakia;Poaceae;Poales;commelinids;monocotyledons;angiosperms;Spermatophyta;plants;eukaryotes;Central Europe;Europe	Acta Fytotechnica		Journal Article	cab	10218	0	0	ANESS	0	0		0	0		0	0		0	0		0	0	0	0	0	0	0	0	0	0	0	0	0	0	0	0	0	0	0	0	0	0	0	0	0
C. G. Pieri, F.;Siband, P.	1978	Proposal for an agro-ecological interpretation of fertilizer trials. Case study of nitrogen and potassium fertilization on millet in Senegal	By using the experimental designs of the fertilizer response curve type, it is possible to calculate production function and define laws of mineral uptake by plants grown under fertilized conditions. Theoretical levels of crop fertilizer application can then be calculated by taking the product:fertilizer price ratios into consideration. This method is illustrated using N and K fertilization on mi…	cereals;fertilizer requirement determination;fertilizers;millets;nitrogen;nitrogen fertilizers;pearl millet;phosphorus;potassium fertilizers;Pennisetum glaucum;bulrush millet;fertiliser requirement determination;fertilisers;optimum rate prediction;Pennisetum typhoides;potash fertilizers;subsaharan Africa;Africa South of Sahara;Senegal;Pennisetum;Poaceae;Poales;commelinids;monocotyledons;angiosper…	Agronomie Tropicale		Journal Article	cab	3629	23	1	AUESS	0	0		2	2	illustrate, theoretic	2	2	case stud, price	1	1	law	0	0	0	0	0	0	0	0	2	2	0	0	1	1	1	1	0	0	0	0	1	1	0	0	23
E. D. C. Spratt, S. L.	1978	Improved cropping systems for rainfed agriculture in India	In 1970, 23 agricultural research units were established in India to develop dryland cropping techniques in eight differing soil/climatic zones. The production potential of various rainfed (non-irrigated) crops has been established and new cropping systems devised to help farmers make better use of the soil and climatic resources of each agro-ecological zone. The cropping methods used by local fa…	(empty)	Field Crops Research		Journal Article	scopus//cab	5585	2	0	ANESS	0	0		0	0		0	0		2	4	labor, farmer	0	0	0	0	0	0	0	0	0	0	0	0	0	0	0	0	0	0	0	0	2	4	0	0	2
F. Jacquin	1978	Effect of organic matter on soil structure	A physico-chemical effect of organic matter on soil structure, mainly resulting from its decomposition and a biochemical effect from the action of biological compounds, particularly microbial polysaccharides are distinguishable. Residual carbonate substances and especially insoluble humins seem to produce the greatest stability. Other parameters (CEC, amount and type of clays, climatic conditions…	SOIL ORGANIC MATTER;soil structure;organic matter in soil	Transactions, 11th International Congress of Soil Science		Journal Article	cab	12310	0	0	ANESS	0	0		0	0		0	0		0	0		0	0	0	0	0	0	0	0	0	0	0	0	0	0	0	0	0	0	0	0	0	0	0	0	0
J. D. Torrance	1978	Spatial variation of rainfall intensity in Rhodesia ( Zimbabwe)	Data on aboslute maximum, mean maximum, and average rainfall intensity, mean rainfall, number of rainspells and 10-min periods/station in which more than 4 mm of rain fell for 6 agroecological regions in Rhodesia in 1976-7. Much of the observed variation in total rainfall appeared to be due to rainspells being longer or more frequent rather than to rainfall intensity.- from Field Crop Abstracts	(empty)	Rhodesian Journal of Agricultural Research		Journal Article	scopus//cab	5654	0	0	ANESS	0	0		0	0		0	0		0	0		0	0	0	0	0	0	0	0	0	0	0	0	0	0	0	0	0	0	0	0	0	0	0	0	0
J. M. S.-P. Deschenes, J. C.	1978	Agro-ecological study in Riviere-du-Loup County: ecological aspect	Following a soil and vegetation survey of grasslands in Riviere-du-Loup County, Quebec, the following plant associations, identified by the dominant sp. at the most advanced stage of secondary succession, were described: (a) red fescue/brown top, (b) red fescue/Hypnum lindbergii, (c) brown top/red fescue and (d) Danthonia spicata/Hieracium pilosella. The distribution of all associations was relat…	analysis;ecology;grasslands;plant communities;regions;soil;soil types;AGROSTIS CAPILLARIS;Agrostis nebulosa;Danthonia spicata;Festuca rubra;Phleum pratense;plants;Poa compressa;Trifolium repens;Pilosella officinarum;Agrostis tenuis;Hieracium pilosella;Hypnum lindbergii;Riviere-du-Loup;Canada;Quebec;Agrostis;Poaceae;Poales;commelinids;monocotyledons;angiosperms;Spermatophyta;eukaryotes;Danthonia;F…	Canadian Journal of Plant Science		Journal Article	cab	8164	0	0	ANESS	0	0		0	0		0	0		0	0		0	0	0	0	0	0	0	0	0	0	0	0	0	0	0	0	0	0	0	0	0	0	0	0	0
J. M. S.-P. Deschenes, J. C.;Belzile, L.	1978	Agro-ecological study in Riviere-du-Loup county: agronomic aspect	Variations in yield of kale (Brassica oleracea var. viridis), silage maize, barley, wheat, oats, red and white clover, lucerne, brome grass, cocksfoot, timothy and reed canarygrass in 4 ecological habitats in Riviere-du-Loup County, Quebec, were used to determine 3 agronomic regions. All spp. except wheat, red clover and white clover performed well in regions characterized by the brown top/red fe…	barley;ecology;kale;lucerne;maize;oats;plant communities;variation;wheat;yields;AGROSTIS CAPILLARIS;Agrostis nebulosa;Avena sativa;Brassica oleracea;Brassica oleracea var. viridis;Brassicales;Bromus inermis;Dactylis glomerata;Danthonia spicata;Festuca rubra;Hordeum vulgare;Medicago;Medicago sativa;Phalaris arundinacea;Phleum pratense;Trifolium pratense;Trifolium repens;Triticum;Zea mays;Pilosella…	Canadian Journal of Plant Science		Journal Article	cab	8912	0	0	ANESS	0	0		0	0		0	0		0	0		0	0	0	0	0	0	0	0	0	0	0	0	0	0	0	0	0	0	0	0	0	0	0	0	0
M. S. Swaminathan	1978	Relating research expenditure to nutritional goals	In many developing countries knowledge about the precise quantitative dimensions of the nutrition problem in relation to different age groups is inadequate to draw up a strategy for relating research to specific nutritional goals. Consequently, there is frequent conflict concerning the relative importance of calories and proteins in nutrition intervention programmes. In the absence of microlevel …	nutrition;research policy;resource allocation;Third World;Underdeveloped Countries;Developing countries	Ceres		Journal Article	cab	5165	52	1	AESS	0	0		5	7	education, polic, social, socio, socioeconomic	3	6	econo, financ, intervention	3	3	knowledge, farmer, strateg	0	0	0	0	0	0	0	0	4	6	1	1	0	0	3	6	0	0	0	0	3	3	0	0	52
P. Ivy	1978	The dryland cash-crop production potential of Natural Region II	An edited version of a paper presented to the Fourth Rhodesian Science Congress in September 1977, this article indicates the frequency distribution of crop yields by Natural Region (the zones used in the Agro-ecological Survey of Rhodesia/Zimbabwe), the work in progress on mapping the major soil types in Natural Regions II and III, and the crop yields by soil type. The main crops in the intensiv…	cash crops;crops;production possibilities;yields;potential production;production potential;subsaharan Africa;Africa South of Sahara;Zimbabwe;ACP Countries;Anglophone Africa;Africa;Commonwealth of Nations;Developing Countries;SADC Countries;Southern Africa	Zambezia		Journal Article	cab	9635	0	0	ANESS	0	0		0	0		0	0		0	0		0	0	0	0	0	0	0	0	0	0	0	0	0	0	0	0	0	0	0	0	0	0	0	0	0
	1978	Report on the FAO/UNFPA expert consultation on land resources for populations of the future	Seven papers are presented: 1) Outline of suggested overall methodology for determination of human carrying capacities of land (G. M. Higgins and J. S. Sarma)// 2) Soil suitability assessment (P. L. Arena)// 3) Climatic suitability assessment (H. M. J. Arnoldus)// 4) Land resurces degradation (J. Riquier)// 5) Irrigation aspects - global target irrigation development by 1990 in developing countri…	(empty)	Report on the FAO/UNFPA expert consultation on land resources for populations of the future	FAO// UN Fund for Population Activities, Rome	Journal Article	scopus	5638	3	0	ANESS	0	0		0	0		1	1	econo	0	0		0	0	0	0	0	0	0	0	0	0	0	0	0	0	1	1	0	0	0	0	0	0	0	0	3
B. M. Morrison	1979	The persistent rural crisis in Asia: a shift in conception	It is argued that the rural crisis in Asia persists because of the chronic inability of agricultural production to meet demand, and to create a surplus for reinvestment in improved agriculture. No effective solutions have been offered by those who see the crisis as the fault of the cultivator, the government or the capitalist system, and what is crucial is that existing agricultural systems be ex…	agricultural development;case studies;FARMING SYSTEMS;rural development;villages;agricultural systems;Ceylon;Asia;Sri Lanka;Commonwealth of Nations;Developing Countries;South Asia	Pacific Affairs		Journal Article	cab	850	53	1	AESS	0	0		5	5	argue, capitalis, education, polic, solidarity	4	7	rural, market , systemic, case stud	1	3	village	0	0	0	0	0	0	0	0	5	5	0	0	1	1	3	4	2	2	0	0	1	2	1	1	53
C. Garcia Mora	1979	Note on the ecological anthropology of the Chalca Basin in the Valley of Mexico	This article constitutes a historical description of the various agroecological levels in the Chalco basin southeast of the Valley of Mexico and the integration of these levels into a system of multiple usages. Those levels are the lake bed, the chinampas, the riverside plain, and the highlands, integrated by the ecological strategy of the peasant societies settled there. Hunting, fishing, the co…	agriculture;anthropology;arid zones;ecology;Maps;man;arid regions;Mexico;Homo;Hominidae;primates;mammals;vertebrates;Chordata;animals;eukaryotes;APEC countries;Developing Countries;Latin America;America;North America;OECD Countries;Threshold Countries	Biotica		Journal Article	cab	1493	40	1	AESS	0	0		4	6	anthropolog, labour, peasant, social	2	2	histor, organization	2	2	societ, strateg	0	0	0	0	0	0	1	1	3	4	1	1	0	0	2	2	0	0	0	0	2	2	0	0	40
I. O. Haque, R. T.;Walker, W. M.;Kamara, C. S.	1979	Micronutrient cation survey of lowland rice in Sierra Leone	Rice plant samples were obtained from 25 sites from various agroecological zones in Sierra Leone. The plants were sampled at mid-tillering and panicle initiation stages and analysed for Zn, Cu, Fe and Mn. Most of the sites were deficient in Cu and one-third of the sites were deficient in Zn. All sites were in the adequate range with respect to Mn, and many Fe values were in the excess to toxic ra…	composition;copper;crop growth stage;growth stages;iron;manganese;plant composition;rice;soil;trace elements;zinc;Oryza;Oryza sativa;chemical constituents of plants;microelements;Mn;paddy;subsaharan Africa;Africa South of Sahara;Sierra Leone;Poaceae;Poales;commelinids;monocotyledons;angiosperms;Spermatophyta;plants;eukaryotes;ACP Countries;Anglophone Africa;Africa;Commonwealth of Nations;Least De…	Communications in Soil Science and Plant Analysis		Journal Article	cab	10233	0	0	ANESS	0	0		0	0		0	0		0	0		0	0	0	0	0	0	0	0	0	0	0	0	0	0	0	0	0	0	0	0	0	0	0	0	0
J. R. Whitlow	1979	An assessment of cultivated lands in Zimbabwe Rhodesia ( agricultural development)	The problems of land and food production have attracted renewed attention with the changing political circumstances in Zimbabwe. Agriculture occupies a key position in both the commercial and subsistence sectors of the economy, providing commodities for export, raw materials for local industry and food products for a rapidly increasing population. The quality of land varies considerably, and its …	(empty)	Zimbabwe Science News		Journal Article	scopus//cab	54	14	1	AUESS	0	0		1	1	politic	2	2	commod, econo	0	0		0	0	0	0	0	0	0	0	1	1	0	0	0	0	2	2	0	0	0	0	0	0	0	0	14
N. Gil	1979	Watershed development with special reference to soil and water conservation	This publication includes discussions onland utilization of watersheds, crop adaptability and suitability for various agroecological zones and strip cropping and grass establishment for erosion control.-from Field Crop Abstracts	(empty)	FAO Soils Bulletin		Journal Article	scopus	5698	1	0	ANESS	0	0		0	0		0	0		1	1	discussion	0	0	0	0	0	0	0	0	0	0	0	0	0	0	0	0	0	0	0	0	1	1	0	0	1
N. K. M. Mikailov, G. S.	1979	Soil evaluation on an agroecological basis in Azerbaijan	The principles of this soil evaluation are described and the land capability classification derived on this basis is presented. - from Soviet Soil Science	(empty)	Pochvovedenie		Journal Article	scopus	5650	0	0	ANESS	0	0		0	0		0	0		0	0		0	0	0	0	0	0	0	0	0	0	0	0	0	0	0	0	0	0	0	0	0	0	0	0	0
T. U. Matano, A.	1979	Agroecological classification and geographical distribution of the common buckwheat, Fagopyrum esculentum M. in the East Asia	300 buckwheat cv. from Japanese areas were classified, according to their flowering and yield responses, into summer, autumn and intermediate agroecotypes. Seed yield of the summer type was highest in May and dropped by 50% in Sept., while that of the autumn type was lowest in May/June and exceeded that of the summer type in Aug./Sept. Significant negative correlations with lat. (30 deg -40 deg N…	altitude;buckwheat;centres of diversity;centres of origin;cereals;classification;cultivars;evolution;geographical distribution;geography;growth period;history;Maps;seeds;shape;Fagopyrum;Fagopyrum esculentum;centers of diversity;centers of origin;cultivated varieties;Japan;Polygonaceae;Caryophyllales;eudicots;angiosperms;Spermatophyta;plants;eukaryotes;APEC countries;Developed Countries;East Asia;…	Japan Agricultural Research Quarterly		Journal Article	wos//cab//agricola	8009	3	0	ANESS	0	0		0	0		1	1	histor	0	0		0	0	0	0	0	0	0	0	0	0	0	0	0	0	0	0	1	1	0	0	0	0	0	0	3
W. M. Mwangi	1979	Farm level derived demand responses for fertilizer in Kenya	The study provides empirical evidence on the relative contribution of factors influencing fertilizer demand at the farm level. A series of demand responses for fertilizer under various levels of fertilizer price, product price and capital were estimated. Linear programming solutions were obtained from a representative farm in each of three agro-ecological zones - the Tea, Coffee and High Altitude…	demand;fertilizers;MODELS;fertilisers;subsaharan Africa;Africa South of Sahara;Kenya;ACP Countries;Anglophone Africa;Africa;Commonwealth of Nations;Developing Countries;East Africa	Dissertation Abstracts International, A (Humanities and Social Sciences)		Journal Article	cab	10969	8	0	ANESS	0	0		0	0		2	6	income, price	2	2	farmer, perceive	0	0	0	0	0	0	0	0	0	0	0	0	0	0	2	6	0	0	0	0	2	2	0	0	8
B. P. F. Montaldo, R. M.;Fuentes, P. R.	1980	( Agroecological zoning of the Tenth Region of Chile - 1: importance of agroclimatic indices, Valdivia, Osorno, Llanquihue, Chiloe, Palena)	The importance of defining the various agroecological zones of the 10th Region (Valdivia, Osorno, Llanquihue, Chiloe and Palena provinces) is pointed out in order to utilize completely its potential resources. Climatic, edaphic, physiographic and agronomic aspects are analysed. Monthly potential evaporation, precipitation and aridity values and annual thermal index are given for several localitie…	(empty)	Agro Sur		Journal Article	scopus//cab//agricola	5450	0	0	ANESS	0	0		0	0		0	0		0	0		0	0	0	0	0	0	0	0	0	0	0	0	0	0	0	0	0	0	0	0	0	0	0	0	0
B. Varga	1980	Investigation of various wheat varieties reaction upon quantity, time of application and form of N-fertilizers in various agroecological conditions	In field trials in 1971-4, wheat cv. Zlatna Dolina, Sanja and Mirna were given N as calcium ammonium nitrate or urea on various dates. Ear number/m2 and number of grains/ear were dependent upon cv. and weather rather than on rate or date of N application. Highest grain yields were given by Zlatna Dolina and Sanja given 140 kg N/ha as 2 split applications each of 60 kg, irrespective of the form of…	agricultural meteorology;application date;ears;fertilizers;nitrogen;Wheat;Triticum;agrometeorology;fertilisers;grains;Jugoslavia;Yugoslavia;Poaceae;Poales;commelinids;monocotyledons;angiosperms;Spermatophyta;plants;eukaryotes;Balkans;Southern Europe;Europe;Mediterranean Region	Poljoprivredna Znanstvena Smotra		Journal Article	cab	6435	0	0	ANESS	0	0		0	0		0	0		0	0		0	0	0	0	0	0	0	0	0	0	0	0	0	0	0	0	0	0	0	0	0	0	0	0	0
D. M. Marchetti, A. D.	1980	(The use and management of the ' cerrado', marginal land, Brazil)	In Brazil the 'cerrado' or uncultivated, marginal land constitutes a vast area which could be used for agriculture, after extensive land clearance and infrastructural improvement. This volume contains 32 papers from the 5th symposium on the 'cerrado', held in Brasilia, 12-16 February 1979. These cover regional development programmes, settlement investment, agroecological aspects, agricultural inp…	agricultural development;natural resources;regional development;rural development;settlement investment;South America		Editerra for EMBRAPA, Brasilia	Journal Article	scopus	898	17	1	AUESS	0	0		1	2	settlement	3	5	extension , organization, rural	0	0		0	0	0	0	0	0	0	0	1	1	1	1	0	0	3	4	1	1	0	0	0	0	0	0	17
G. S. Varallyay, L.;Muranyi, A.;Rajkai, K.;Zilahy, P.	1980	Map of soil factors determining the agro-ecological potential of Hungary (1:100 000) II	A map of the agricultural potential of the country at the scale of 1:100 000 and incorporating 8 determinant soil factors (including parent material, soil reaction and carbonate status, soil texture, soil water relations, organic matter content and soil depth) is described.	regions;mapping/surveying;soil maps;Hungary;Central Europe;Europe;Developed Countries;European Union Countries;OECD Countries	Agrokemia es Talajtan		Journal Article	cab//wos	12259	0	0	ANESS	0	0		0	0		0	0		0	0		0	0	0	0	0	0	0	0	0	0	0	0	0	0	0	0	0	0	0	0	0	0	0	0	0
H. J. Spath	1980	(The agro-ecological dry boundary. Re-definition and mobility of the dry boundary of non-irrigated agriculture in the Central Great Plains of North America)	By means of a new formula the agro-ecological dry boundary can be localized for the various soils, cropping systems, and years (= moisture supply conditions). Due to its character this formula can be used as a guide for planning local and regional land use patterns and practices.- from English summary	(empty)	Erdkunde		Journal Article	scopus//cab //scopus ssci	5456	0	0	ANESS	0	0		0	0		0	0		0	0		0	0	0	0	0	0	0	0	0	0	0	0	0	0	0	0	0	0	0	0	0	0	0	0	0
H. J. Späth	1980	The agro-ecological dry boundary of non-irrigated agriculture in the Central Great Plains of North America. Redefinition of the term and the mobility of the dry boundary in rain-fed agriculture	This study aimed to find new scales and perspectives in land use not only for the central Great Plains, but in general for any area in the vicinity of the dry boundary under non-irrigated agriculture. Instead of Falkner's concept based on rainfall records, an ecological concept of this boundary (agro-ecological dry boundary), was adopted, which recognizes the complete absence of destructive erosi…	arid lands;dry farming;Soil conservation;Water conservation;dryland farming;United States of America;Great Plains States of USA;USA;APEC countries;Developed Countries;North America;America;OECD Countries		Franz Steiner Verlag	Book	cab	8541	4	0	ANESS	0	0		0	0		1	1	perspective	1	1	labor	0	0	0	0	0	0	0	0	0	0	0	0	0	0	1	1	0	0	0	0	1	1	0	0	4
J. Krejcir	1980	The effects of the major agroecological factors on the yield of spring barley	In field trials at Zabcice, Czechoslovakia in 1970-77, grain yields were determined for spring barley grown in 4 crop rotations incorporating increasing proportions of cereals and spring barley and including continuous barley, with traditional or min. cultivation with 30, 60 or 90 kg N/ha and the straw in the barley rotation ploughed-in or burnt. Increasing the proportion of spring barley in the …	barley;continuous cropping;cultivation;disposal;fertilizers;minimum tillage;nitrogen;rotations;straw;Hordeum vulgare;crop rotation;fertilisers;minimum tillage systems;monocropping;rotational cropping;Czechoslovakia;Hordeum;Poaceae;Poales;commelinids;monocotyledons;angiosperms;Spermatophyta;plants;eukaryotes;Central Europe;Europe	Zeszyty Naukowe Akademii Rolniczo-Technicznej w Olsztynie, Rolnictwo		Journal Article	cab	8897	0	0	ANESS	0	0		0	0		0	0		0	0		0	0	0	0	0	0	0	0	0	0	0	0	0	0	0	0	0	0	0	0	0	0	0	0	0
J. R. Whitlow	1980	Agricultural potential in Zimbabwe - a factorized survey	Agriculture occupies a key position in the economy of Zimbabwe. An agro-ecological survey of the country was conducted some 20 years ago. Since then additional resource data has been obtained, but few attempts have been made to analyze this data on an integrated basis. An agricultural potential survey has been carried out using simple factor analysis. Four factors were examined, notably rainfall …	land use;production possibilities;potential production;production potential;subsaharan Africa;Africa South of Sahara;Zimbabwe;ACP Countries;Anglophone Africa;Africa;Commonwealth of Nations;Developing Countries;SADC Countries;Southern Africa	Zimbabwe Agricultural Journal		Journal Article	cab	11949	3	0	ANESS	0	0		0	0		1	1	econo	0	0		0	0	0	0	0	0	0	0	0	0	0	0	0	0	1	1	0	0	0	0	0	0	0	0	3
J. T. F. Garcia B, A.	1980	Prediction of maize yields using probability analysis	Methods and procedures are presented to estimate yield probability in a particular area based on crop zonification or agroecological characterization of areas using quantitative analyses. Interrelationships between yield and management recommendations were also included. Maize grain yield probability was calculated as a function of varying levels of fertilization and precipitation in the Huejotzi…	maize;prediction;yields;Zea mays;corn;Mexico;Zea;Poaceae;Poales;commelinids;monocotyledons;angiosperms;Spermatophyta;plants;eukaryotes;APEC countries;Developing Countries;Latin America;America;North America;OECD Countries;Threshold Countries	Turrialba		Journal Article	cab	12019	0	0	ANESS	0	0		0	0		0	0		0	0		0	0	0	0	0	0	0	0	0	0	0	0	0	0	0	0	0	0	0	0	0	0	0	0	0
J. V. D. P. Lee, L.	1980	Land resource evaluation	A collection of papers presented at a seminar held in Wexford, Ireland 7-9November 1978: Evaluation of soil suitability for rural space planning in France, J. C. BEGON & A. MORI// Land suitability evaluation in major agro-ecological zones, R. DUDAL// Soil resource inventories and their application in the Netherlands, J. C. F. M. HAANS// Land evaluation in Belgium, G. HANOTIAUX// Land resource eva…	agro ecological zones=;Assessment of;Belgium=;classification in;classification systems in the;classification=;climatological and soil physical data=;crops in;Denmark;EEC land for;England and;evaluation in;evaluation in the;Evaluation of;evaluation system for;Federal Republic of;forage production=;France=;Germany=;horticultural;inventories and their application in the;Ireland and a tentative evalu…		Commission of the European Communities, EUR 6875	Journal Article	scopus	6664	3	0	ANESS	0	0		0	0		1	2	rural	0	0		0	0	0	0	0	0	0	0	0	0	0	0	0	0	1	1	1	1	0	0	0	0	0	0	3
M. Frere	1980	(The Food andAgriculture Organization ( FAO) of the UN project related to agroecological zones)	A methodology based on climatic pedologic data is described in which plant physiology is used to characterize the available resources in underdeveloped countries in order to increase the agricultural production. An application to Africa, in which 11 crops were considered, is discussed.-from STAR, 19(4), 1981	Africa;agricultural production;climatic;pedological data;physiology;resources;underdeveloped countries	Satellite remote sensing applications in agroclimatology and agrometeorology, (European Space Agency SP 1022)		Journal Article	scopus	6170	3	0	ANESS	0	0		0	0		1	1	organization	0	0		0	0	0	0	0	0	0	0	0	0	0	0	1	1	0	0	0	0	0	0	0	0	0	0	3
N. M. E. Tainton, P. J.;Mentis, M. T.	1980	A revised method for assessing veld condition	The modified quantitative climax method previously developed for assessing veld condition in the humid grasslands of Natal has been refined and expanded as data derived from its use have accumulated. As previously, basal cover and species composition are determined on a 30 × 30 m plot from 200 points observed using the wheel-point apparatus. Plants are grouped into ecological classes which are de…	(empty)	Proceedings of the Annual Congresses of the Grassland Society of Southern Africa		Journal Article	scopus	5466	0	0	ANESS	0	0		0	0		0	0		0	0		0	0	0	0	0	0	0	0	0	0	0	0	0	0	0	0	0	0	0	0	0	0	0	0	0
	1980	The livestock economy in Colombia	This is a detailed analysis of the very complex livestock economy of Colombia, which demonstrates great inefficiencies and opportunities for acceleration of growth and development. The economic indicators are described as well as a list of livestock rearing areas and their agro-ecological characteristics// livestock production (evolution, livestock cycle, extent of cultivation, raw material, feed…	MEAT AND LIVESTOCK INDUSTRY;animal production;meat industry;Colombia;Andean Group;Developing Countries;Latin America;America;South America	Revista de Planeacion y Desarrollo		Journal Article	cab	5107	31	1	AESS	0	0		3	5	labour, marketing, polic	2	5	econo, price	1	1	adoption	0	0	0	0	0	0	0	0	3	5	0	0	1	1	2	4	0	0	0	0	1	1	0	0	31
	1980	Handbook of natural rubber production in India	There is an ever-increasing global demand for rubber, especially as the production of synthetic rubber is not only costly but also dependent on non-renewable, fast-depleting resources. Few will dispute this statement in the foreword of this large handbook, published in commemoration of the Silver Jubilee of the Rubber Research Institute of India. It consists of chapters by several authors and is …	crops;cultural methods;rubber;rubber plants;tropical crops;Hevea;plants;Hevea brasiliensis;Handbook of natural rubber production in India;Pillay, P. N. R;Pillay, P. N. R. [editor];rubber crops;India;Euphorbiaceae;Malpighiales;eudicots;angiosperms;Spermatophyta;eukaryotes;Commonwealth of Nations;Developing Countries;South Asia;Asia		Rubber Research Institute of India.	Book	cab	4183	14	1	AUESS	0	0		1	1	labour	2	2	histor, organization	0	0		0	0	0	0	0	0	0	0	1	1	0	0	0	0	2	2	0	0	0	0	0	0	0	0	14
B. P. F. Montaldo, P. R.	1981	( Agroecological zonification of the Tenth Region of Chile. II Agroclimatic zones)	Data are given on number of days greater than 10oC, spring-summer isotherms, number of frost-free days, spring and summer precipitation and photoperiods at several sites. Six climatic zones and some lake-shore microclimates are defined.-from Field Crop Abstracts	(empty)	Agro Sur		Journal Article	scopus//cab//agricola	5449	0	0	ANESS	0	0		0	0		0	0		0	0		0	0	0	0	0	0	0	0	0	0	0	0	0	0	0	0	0	0	0	0	0	0	0	0	0
B. P. K. Strogonov, V. V.	1981	Studies into salt exchange in plants and their salt tolerance in the Soviet Union	Studies in salt exchange in plants published in the USSR from 1803 to the present are reviewed. Studies on agroecology, anatomical and morphological changes, changes in the physiological processes, salt exchange and mechanism of salification, and defensive and adaptive behavior in salt tolerant plants are discussed. The present trend of investigation includes comprehensive studies into the accumu…	arid zones;physiology;research;reviews;salt tolerance;plants;arid regions;studies;Union of Soviet Socialist Republics;USSR;eukaryotes	Biosaline Newsletter		Journal Article	cab	3080	19	1	AUESS	0	0		2	2	institution, social	1	1	transform	0	0		0	0	0	0	0	0	0	0	1	1	1	1	0	0	1	1	0	0	0	0	0	0	0	0	19
C. Sys	1981	Influence of the factors of the physical environment on agricultural development	Land use resources are studied with regard to their influence on agricultural development. Attention is drawn to climate and its influence on determining agro-ecological zones, to vegetation as a factor for the fixing of nutrients, to geology, landforms, hydrology, water, and soils. Hence, the physical environment has an important effect on the global distribution of the world's population. With …	Africa;climate;ecological processes;farming development;land use resources	Pedologie		Journal Article	scopus	6187	3	0	ANESS	0	0		0	0		1	1	income	0	0		0	0	0	0	0	0	0	0	0	0	0	0	0	0	1	1	0	0	0	0	0	0	0	0	3
D. Schokman	1981	Regional research. A new concept in agricultural development	Research activites were organised and carried out from 8 regional research centres set up within each of the 8 major agro-ecological regions identified in 1977. Research programmes include the development of improved crop cv. and cultivation of rice, minor cereals and millets, grain legumes (soyabean, cowpeas, chickpeas), root crops(potatoes, cassava, sweet potato), oil crops and fibre crops (cot…	Crops;Ceylon;Sri Lanka;Commonwealth of Nations;Developing Countries;South Asia;Asia	Tropical Agriculturist		Journal Article	cab	10791	0	0	ANESS	0	0		0	0		0	0		0	0		0	0	0	0	0	0	0	0	0	0	0	0	0	0	0	0	0	0	0	0	0	0	0	0	0
F. Š. Dudáš, A.	1981	Study of the effects of agroecological conditions on yield and feeding value of spring barley grown in monoculture. Part II. Chemical composition of grain and amino acid content	In field studies with spring barley grown in monoculture in 1974-6, climatic conditions accounted for the largest proportion of the variation in grain composition and amino acid content. There was no difference in grain quality between normal ploughing and min. tillage treatments. Grain starch content was decreased by more than 60 kg N/ha. The contents of nitrogenous substances, aspartic acid, gl…	AGRICULTURAL METEOROLOGY;amino acids;Barley;cultivation;minimum tillage;plant composition;starch;Hordeum;Hordeum vulgare;agrometeorology;chemical constituents of plants;grains;minimum tillage systems;Czechoslovakia;Poaceae;Poales;commelinids;monocotyledons;angiosperms;Spermatophyta;plants;eukaryotes;Central Europe;Europe	Acta Universitatis Agriculturae Brno, A (Facultas Agronomica)		Journal Article	cab	6434	0	0	ANESS	0	0		0	0		0	0		0	0		0	0	0	0	0	0	0	0	0	0	0	0	0	0	0	0	0	0	0	0	0	0	0	0	0
F. Š. Dudáš, A.	1981	Study of the effects of agroecological conditions on yield and feeding value of spring barley grown in monoculture. Part I. Yield and mechanical features of grain	In field trials in 1974-6 with spring barley grown in monoculture and given 27 kg P and 72 kg K/ha, and N rates of 0, 30, 60 or 90 kg/ha with either normal ploughing or min. tillage in the previous autumn, grain yields were higher with normal ploughing than with min. tillage and at 90 kg N compared with 30 kg N/ha. N application increased yields of min. till plots compared with the same applicati…	Barley;cultivation;fertilizers;minimum tillage;nitrogen;Hordeum;Hordeum vulgare;fertilisers;minimum tillage systems;Czechoslovakia;Poaceae;Poales;commelinids;monocotyledons;angiosperms;Spermatophyta;plants;eukaryotes;Central Europe;Europe	Acta Universitatis Agriculturae Brno, A (Facultas Agronomica)		Journal Article	cab	8909	0	0	ANESS	0	0		0	0		0	0		0	0		0	0	0	0	0	0	0	0	0	0	0	0	0	0	0	0	0	0	0	0	0	0	0	0	0
G. J. Gill	1981	Is there a 'draught power constraint' on Bangladesh agriculture?	The paper examines whether draught power is in fact a binding constraint on raising farm output to levels indicated in the Second Five Year Plan of Bangladesh, and the most appropriate way of relieving such a constraint if it exists. Information was collected from 360 farmers from five agro-ecologically distinct zones of Bangladesh, interviewed weekly over a period of 17 months. The study demonst…	Animal power;constraints;Draught animals;Mechanization;productivity;rural development;working animals;draft animals;traction animals;Bangladesh;Commonwealth of Nations;Least Developed Countries;Developing Countries;South Asia;Asia	Bangladesh Development Studies		Journal Article	cab	2975	15	1	AUESS	0	0		1	1	interview	2	5	power, rural	1	2	farmer	0	0	0	0	0	0	0	0	1	1	0	0	1	1	1	2	2	2	0	0	1	2	0	0	15
G. M. K. Higgins, A. H.	1981	The FAO Agro-ecological zone approach to determination of land potential	The methodology used by FAO, to assess the potential of the developing world's resources for the rainfed production of specific crops, is described and the results are illustrated by consideration of the potentials for wheat and cassava production in Africa.-from Authors	(empty)	Pedologie		Journal Article	scopus//cab	5672	8	0	ANESS	0	0		1	1	illustrate	0	0		0	0		0	0	0	0	0	0	0	0	1	1	0	0	0	0	0	0	0	0	0	0	0	0	0	0	8
G. M. K. Higgins, A. H.	1981	Regional assessments of land potential: a follow-up to the FAO/Unesco soil map of the world	The article describes FAO's Agro-ecological Zones Project, which has grown out of the world soil map project, and emphasizes an interdisciplinary approach to agricultural planning and development. It shows how land-resource inventories compiled from data on climate and soil, can also be matched to land use and development requirements, thus providing information of real use to planners, research …	(empty)	Nature & Resources		Journal Article	scopus//cab //scopus ssci	5635	8	0	ANESS	0	0		1	1	disciplinary	0	0		0	0		0	0	0	0	0	0	0	0	1	1	0	0	0	0	0	0	0	0	0	0	0	0	0	0	8
G. S. Varallyay, L.;Muranyi, A.;Rajkai, K.;Zilahy, P.	1981	( Map of soil factors determining agroecological potential in Hungary: scale 1:100 000)	A 1:100 00 map was prepared based on geological, geomorphological, hydrogeological, vegetation, soil erosion, soil cultivation, land reclamation, irrigation, etc. source materials. Soil factors were indicated on the map in the form of an eight-figure code-system. The map can be used as an exact and comprehensive cartographic information basis for further thematical maps or synthesis maps. The com…	(empty)	Foldrajzi Ertesito		Journal Article	scopus //scopus ssci	5453	0	0	ANESS	0	0		0	0		0	0		0	0		0	0	0	0	0	0	0	0	0	0	0	0	0	0	0	0	0	0	0	0	0	0	0	0	0
G. W. E. W. Fernando, S. P. R.;Goonatilleke, N.	1981	Prospects of wheat production	A number of wheat introductions were evaluated for cultivation during both maha (winter) and yala (spring) under rainfed conditions in Sri Lanka. Grain yields of 2-3 t/ha were obtained from cv. such as Trigo-1 and Zambesi, with higher yields obtained during the yala trials. Further trials in the highlands and at lower elevations demonstrated the possibility of successful wheat cultivation. In tri…	Wheat;Triticum;Ceylon;Sri Lanka;Poaceae;Poales;commelinids;monocotyledons;angiosperms;Spermatophyta;plants;eukaryotes;Commonwealth of Nations;Developing Countries;South Asia;Asia	Tropical Agriculturist		Journal Article	cab	12404	0	0	ANESS	0	0		0	0		0	0		0	0		0	0	0	0	0	0	0	0	0	0	0	0	0	0	0	0	0	0	0	0	0	0	0	0	0
J. Metzner	1981	Innovations in agriculture incorporating traditional production methods: the case of Amarasi (Timor)	Amarasi, on Timor, is an example of a successful indigenous approach to stabilizing an agro-ecosystem in the Wet-and-dry tropics. It illustrates indigenous agro-ecological and socio-economic solutions and shows that traditional institutions, in a modified form, may be successfully employed in implementing them. The paper provides details of the rural economic situation in Amarasi, induced fallow …	INNOVATION ADOPTION;rural development;traditional farming;cattle;adoption of innovations;Lesser Sunda Islands;Indonesia;Nusa Tenggara;Bos;Bovidae;ruminants;Artiodactyla;mammals;vertebrates;Chordata;animals;eukaryotes;APEC countries;ASEAN Countries;Developing Countries;South East Asia;Asia	Applied Geography and Development		Journal Article	cab	4993	54	1	AESS	0	0		5	5	-econo, illustrate, institution, settlement, socio	3	8	innovation, econo, rural	5	6	farmer, implementing, law, legal, adoption	0	0	0	0	0	0	0	0	5	5	0	0	1	1	2	4	2	3	0	0	4	4	1	2	54
K. V. Zvorykin	1981	The principles and grounds of agroecological regionalization ( USSR)	The general scientific principles of agroecological regionalization advanced by N.I.Vavilov, A.A.Grigoryev, A.N.Rakitnikov and others are discussed. The distinction of agroecological regionalization, as one kind of applied regionalization, is shown. -English summary	(empty)	Vestnik Moskovskogo Universiteta, Seriya Geografiya		Journal Article	scopus //scopus ssci	5678	0	0	ANESS	0	0		0	0		0	0		0	0		0	0	0	0	0	0	0	0	0	0	0	0	0	0	0	0	0	0	0	0	0	0	0	0	0
L. P. M. Antipina, A. M.;Khryapinskaya, N. G.	1981	Agroecological conditions for the cultivation of forage crops in the central region of the Baikal-Amur Railway zone	The influence was investigated of air and soil temp., light, water regime and nutrient status on winterhardiness of 6 grasses grown in the Russian Far East. Factors limiting growth were sharp seasonal and daily temp. fluctuations, low negative temp. in the tillering node zone during winter and soil acidity. Smooth brome grass, Roegneria [Elymus fibrosus] and Elymus sibiricus with the tillering no…	wild relatives;winter kill;Bromus inermis;Dactylis glomerata;Elymus fibrosus;Elymus sibiricus;Festuca pratensis;Phleum pratense;Far East USSR;Russian Federation;Union of Soviet Socialist Republics;USSR Far East;Russia;Russian Far East;Siberia;USSR;Bromus;Poaceae;Poales;commelinids;monocotyledons;angiosperms;Spermatophyta;plants;eukaryotes;Dactylis;Elymus;Festuca;Phleum;APEC countries;Developed Co…	Sibirskiĭ Vestnik Sel'skokhozyaĭstvennoĭ Nauki		Journal Article	cab	12406	8	0	ANESS	0	0		1	1	social	0	0		0	0		0	0	0	0	0	0	0	0	0	0	1	1	0	0	0	0	0	0	0	0	0	0	0	0	8
M. T. Mentis	1981	Evaluation of the wheel-point and step-point methods of veld condition assessment	A number of aspects of a technique recently developed to assess the agro-ecological condition of veld were evaluated by 4 independent observers. Measuring the veld composition score yielded relatively repeatable results with a 95% confidence limit of ±6,43 units for any single estimate which may range from 0 to 100 units. The step-point method yielded results on percentage veld composition and on…	(empty)	Proceedings of the Annual Congresses of the Grassland Society of Southern Africa		Journal Article	scopus	5551	5	0	ANESS	0	0		0	0		1	1	extension	2	2	adoption, farmer	0	0	0	0	0	0	0	0	0	0	0	0	0	0	1	1	0	0	0	0	2	2	0	0	5
N. A. Gvozdetskiy	1981	On the results of inter-higher school investigations in physical- geographic and applied natural regionalization for agricultural needs ( USSR)	Work on a complex, natural regionalisation of the USSR for agriculture is carried out in two stages. The first stage is a physical geographical regionalisation reflecting the differentiation between the geographical cover and the natural environment in regional units of various ranks. The second stage is an applied natural regionalisation for agriculture. It includes an agro-ecological regionalis…	(empty)	Izvestiya Vsesoyuznogo Geograficheskogo Obshchestva		Journal Article	scopus	5378	8	0	ANESS	0	0		1	1	school	0	0		0	0		0	0	0	0	0	0	1	1	0	0	0	0	0	0	0	0	0	0	0	0	0	0	0	0	8
P. C. Prasad	1981	Rural development in the South Pacific: the need for agroclimatic classification	Climatic conditions have a profound effect on the levels of agricultural productivity in the South Pacific, but there has been no comprehensive analysis of the impact of climate on agricultural production in the region. A comprehensive and realistic agro-ecological approach to evaluating agricultural potentials could make a valuable contribution to both short and long-term development in island n…	(empty)	Pacific Perspective		Journal Article	scopus//cab	5644	3	0	ANESS	0	0		0	0		1	1	rural	0	0		0	0	0	0	0	0	0	0	0	0	0	0	1	1	0	0	0	0	0	0	0	0	0	0	3
T. J. Bembridge	1981	Agricultural development in Kenya	Kenya is a country of diverse agro-ecological zones. Of the total land area of about 57 mill ha, only 17.4% is suitable for sustained agricultural production. Kenya is essentially an agricultural nation and the country has a relatively efficient system of agriculture which managed to double output in the past 20 years. Agriculture contributes 38% of GDP. The article discusses population, farming …	agricultural development;rural development;subsaharan Africa;Africa South of Sahara;Kenya;ACP Countries;Anglophone Africa;Africa;Commonwealth of Nations;Developing Countries;East Africa	Africa Insight		Journal Article	cab	899	46	1	AESS	0	0		5	5	education, learn, marketing, politic, social	2	4	extension , rural	0	0		0	0	0	0	0	0	0	0	5	5	0	0	0	0	2	3	1	1	0	0	0	0	0	0	46
A. B. Maric, J.	1982	The effectiveness of some foreign forecasting methods of late blight (Phytophthora infestans) under agroecological conditions of Vojvodina	Of 3 methods used in forecasting P. infestans on tomato, a modification of that of Hyre [RAM 33, 752] was the simplest and most reliable under Yugoslav conditions. The forecast is based on correlation between development of the disease on tomato and potato and the sum of monthly rainfall, RH and temp. Temps. &gt//25.5 deg C and &lt//7.2 deg could be ignored in analysis of data as they were not re…	control;forecasting;fruit vegetables;metalaxyl;plant pathology;potatoes;techniques;tomatoes;vegetables;Phytophthora infestans;Pythiaceae;Solanum lycopersicum;Solanum tuberosum;fungus;Jugoslavia;Lycopersicon esculentum;Peronosporomycetes;phytopathology;vegetable crops;Yugoslavia;Phytophthora;Peronosporaceae;Peronosporales;Oomycetes;Oomycota;Chromista;eukaryotes;Pythiales;Solanum;Solanaceae;Solanal…	Zastita Bilja		Journal Article	cab	10325	3	0	ANESS	0	0		0	0		1	1	systemic	0	0		0	0	0	0	0	0	0	0	0	0	0	0	0	0	1	1	0	0	0	0	0	0	0	0	3
A. K. G. Sen, K. N.	1982	Agro- ecological regions of western Rajasthan ( India)	The quantitative relationship between agricultural characteristics and environmental factors in the arid zone of W.Rajasthan were determined by close examination of three variables: 1) topoclimatology// 2) cropping patterns// and 3) agrodemography. These variables are used to generate a variety of indices which form the basis of subdivision into agro-ecological zones. Based on the relationships b…	(empty)	Journal of Arid Environments		Journal Article	scopus	5473	0	0	ANESS	0	0		0	0		0	0		0	0		0	0	0	0	0	0	0	0	0	0	0	0	0	0	0	0	0	0	0	0	0	0	0	0	0
A. Mertens	1982	Contribution to the study of on-farm storage of foodstuffs in Burundi: changes in amounts of food stored and variability over time of some socio-economic parameters for three agro-ecological areas	Based on measurements taken at 2 week intervals during six growing seasons, trends in the preservation of nine food products (maize, sorghum, rice, wheat, millet, peas, groundnuts, soyabeans, beans) and in related socioeconomic parameters were studied in three agro-ecological zones of Burundi. The purpose of the study is to provide a basis for regional agricultural policies aimed at controlling s…	cereals;economics;Farm storage;fatty oil plants;food grains;Groundnuts;Millets;oil plants;oilseed plants;pests;Seeds;storage;stored products pests;wheat;Arachis hypogaea;plants;Sorghum;Triticum;oil crops;oilseed crops;peanuts;storage pests;stored-product pests;subsaharan Africa;Africa South of Sahara;Burundi;Arachis;Papilionoideae;Fabaceae;Fabales;eudicots;angiosperms;Spermatophyta;eukaryotes;Poa…		Institut des Sciences Agronomiques du Burundi, Ministère de l'Agriculture et de l'Elevage	Book	cab	3628	35	1	AESS	0	0		4	4	-econo, socio, polic, socioeconomic	1	3	econo	0	0		0	0	0	0	0	0	2	2	2	2	0	0	1	1	1	1	1	1	0	0	0	0	0	0	35
C. A. F. Verona, O. N.;Montes, L.;Alonso, S. I.	1982	Agroecological and biological aspects of Senecio madagascariensis Poiret (Compositae). I. Agroecological and biological aspects of the weed	Information on the biology of S. madagascariensis and its behaviour as a weed is presented under the headings: botanical description// foliar anatomy// systematic status// chromosome number// floral biology// natural enemies// population structure and dynamics// and geographic distribution in Argentina. A general diagram of the population flux and the fundamental demographic processes (invasion, …	anatomy;biological control;biology;colonizing ability;control;distribution;ecology;leaves;natural enemies;population dynamics;taxonomy;Weeds;plants;Senecio madagascariensis;biocontrol;systematics;Argentina;Senecio;Asteraceae;Asterales;eudicots;angiosperms;Spermatophyta;eukaryotes;Developing Countries;Latin America;America;South America;Threshold Countries	Ecología		Journal Article	cab	8179	1	0	ANESS	0	0		0	0		0	0		1	2	systema	0	0	0	0	0	0	0	0	0	0	0	0	0	0	0	0	0	0	0	0	1	1	1	1	1
D. W. Norman	1982	Farming systems in the Nigerian savanna: research and strategies for development	Presenting the case for a farming systems approach to research in developing countries, this work considers the role of new technology and appropriate development strategies in improving agricultural production and the welfare of farming families in the semi-arid tropical region of West Africa. The farming systems approach is described// the agro-ecology of the Nigerian savanna is discussed// far…	agricultural development;Farming systems;grasslands;research;rural development;savannas;agricultural systems;studies;subsaharan Africa;Third World;Underdeveloped Countries;Africa South of Sahara;Developing countries;Nigeria;ACP Countries;Anglophone Africa;Africa;Commonwealth of Nations;West Africa		Westview Press [Distributed in UK by Bowker Publishing Co., Epping]	Book	cab	892	13	1	AUESS	0	0		1	1	institution	1	1	rural	2	3	strateg, village	0	0	0	0	0	0	0	0	1	1	0	0	0	0	0	0	1	1	1	1	2	2	0	0	13
E. E. Lyubimova	1982	Establishment of pasture swards depending on agroecological conditions	Variations in the specific composition and productive longevity of sown pastures on 4 soils with 6 fertilizer variants during 1964-7 in Moscow region were investigated. For pastures in dry valleys white clover/meadow fescue/timothy cocksfoot mixture gave highest yields. The pasture is usable without irrigation for 5-6 yr and with irrigation for 10-15 yr. Of the 7 spp. studied, cocksfoot responded…	establishment;fertilizers;grasslands;irrigation;nitrogen;sown grasslands;Dactylis glomerata;Festuca pratensis;Phleum pratense;Trifolium repens;fertilisers;plant establishment;Russian Federation;sown pastures;Union of Soviet Socialist Republics;watering;Russia;USSR;Dactylis;Poaceae;Poales;commelinids;monocotyledons;angiosperms;Spermatophyta;plants;eukaryotes;Festuca;Phleum;Trifolium;Papilionoideae…	Izvestiya Timiryazevskoi Sel'skokhozyaistvennoi Akademii		Journal Article	cab	11320	8	0	ANESS	0	0		1	1	social	0	0		0	0		0	0	0	0	0	0	0	0	0	0	1	1	0	0	0	0	0	0	0	0	0	0	0	0	8
F. P. Dudáš, M.	1982	The effect of agroecological factors on yield formation and grain quality in winter wheat grown in the beet-growing region	In trials in 1977-9 in the beet-growing region, the effects of weather, cultivation, fertilizer and previous crop on yield and quality of winter wheat were investigated. The interaction between climate, cultivation and previous crop had a greater effect on yield than the sum of their individual effects. Grain vitreosity, CP and gluten contents and swelling number were markedly influenced (34.7-73…	agricultural meteorology;cultivation;quality;rotations;Wheat;Triticum;agrometeorology;crop rotation;grains;rotational cropping;Czechoslovakia;Poaceae;Poales;commelinids;monocotyledons;angiosperms;Spermatophyta;plants;eukaryotes;Central Europe;Europe	Rostlinna Vyroba		Journal Article	cab	6442	0	0	ANESS	0	0		0	0		0	0		0	0		0	0	0	0	0	0	0	0	0	0	0	0	0	0	0	0	0	0	0	0	0	0	0	0	0
F. P. Dudáš, M.	1982	Influencing grain yield and quality in spring barley by agroecological conditions	In trials in 1977-9, spring barley cv. Spartan and Korál sown into land where straw use had been conventional (harvested), ploughed in after cutting, or burnt, were given 30, 60 or 90 kg N/ha. In both cv., grain yields were significantly higher with 60 or 90 kg N/ha than with 30 kg N/ha and were 5.32 and 4.71 t/ha for Spartan and Korál, resp., with the 90 kg/ha rate of N. Grain yield was higher a…	Barley;cultivation;disposal;fertilizers;minimum tillage;nitrogen;seed production;straw;Hordeum;Hordeum vulgare;fertilisers;minimum tillage systems;previous crop straw disposal;Czechoslovakia;Poaceae;Poales;commelinids;monocotyledons;angiosperms;Spermatophyta;plants;eukaryotes;Central Europe;Europe	Rostlinna Vyroba		Journal Article	cab	8908	0	0	ANESS	0	0		0	0		0	0		0	0		0	0	0	0	0	0	0	0	0	0	0	0	0	0	0	0	0	0	0	0	0	0	0	0	0
J. Svoboda	1982	Effect of agroecological conditions on the content and yield of nutrients in soyabean seeds	In field trials in 1975-7, soyabean was sown at Horní Moštěnice (beet-growing region) and at Čejč (maize-growing region) and given 0, 60 or 120 kg N/ha. Higher av. seed yields were obtained at Horní Moštěnice (259.72 g/m2 compared with 138.71 g/m2 at Čejč). Cv. Altona gave the highest yields followed by Norman and then Ada which was lowest yielding. Increase in N applied increased seed yield and …	application;fertilizers;lipids;nitrogen;plant composition;seed production;seeds;Soyabeans;Glycine (Fabaceae);chemical constituents of plants;fertilisers;lipins;soybeans;Czechoslovakia;Papilionoideae;Fabaceae;Fabales;eudicots;angiosperms;Spermatophyta;plants;eukaryotes;Central Europe;Europe	Acta Universitatis Agriculturae Brno, A (Facultas Agronomica)		Journal Article	cab	8438	0	0	ANESS	0	0		0	0		0	0		0	0		0	0	0	0	0	0	0	0	0	0	0	0	0	0	0	0	0	0	0	0	0	0	0	0	0
J. Ž. Pavel, J.	1982	The effect of agroecological factors upon some properties of the proteins of spring barley grain	In trials in 1977-8 on the effects of yr, soil cultivation practice and fertilizer treatment on the grain CP of spring barley cv. Spartan and Korál, use of traditional cultivation methods and high N input significantly increased grain CP in Korál. Content of prolamins in the grain was significantly higher in Korál than Spartan but the various agroecological factors studied had no significant effe…	Barley;cultivation;fertilizers;nitrogen;plant composition;prolamins;proteins;Hordeum;Hordeum vulgare;chemical constituents of plants;fertilisers;grains;Czechoslovakia;Poaceae;Poales;commelinids;monocotyledons;angiosperms;Spermatophyta;plants;eukaryotes;Central Europe;Europe	Rostlinna Vyroba		Journal Article	cab// agricola	8910	0	0	ANESS	0	0		0	0		0	0		0	0		0	0	0	0	0	0	0	0	0	0	0	0	0	0	0	0	0	0	0	0	0	0	0	0	0
M. Frere	1982	Use of climatic information for land use planning and crop diversification	The FAO agroclimatology surveys, agroecological zones project and agroclimatological activities concerning specific crops are discussed. The surveys investigate climate-agriculture interactions in areas particularly exposed to climatic hazards, in order to introduce appropriate analytical methods, and to help agriculture adapt to the environment. The zones project established an inventory of pres…	(empty)	Technical conference on climate: Africa. Held at Arusha, Tanzania, 1982, (World Meteorological Organization, Geneva// WMO 596)		Journal Article	scopus	5689	0	0	ANESS	0	0		0	0		0	0		0	0		0	0	0	0	0	0	0	0	0	0	0	0	0	0	0	0	0	0	0	0	0	0	0	0	0
M. Vidojković	1982	Study of the possibilities of producing ZP maize hybrid seeds under different agroecological conditions of SR Serbia	In trials in 1973-8 on seed production of the maize hybrid ZP at 8 widely differing locations in Serbia, results indicated that the 3 parent lines tested (ZP 206/2, ZP SC 46A and ZP SC 1A) should be sown in the latter half of April. Data are given on the times of emergence to tasselling, emergence to silking and silking to maturing for each line. The period from emergence to silking was 50.3-54.9…	crosses;growth stages;hybrids;Maize;production;seed production;seeds;Zea mays;corn;Jugoslavia;Yugoslavia;Zea;Poaceae;Poales;commelinids;monocotyledons;angiosperms;Spermatophyta;plants;eukaryotes;Balkans;Southern Europe;Europe;Mediterranean Region	Arhiv za Poljoprivredne Nauke		Journal Article	wos//cab//agricola	10818	0	0	ANESS	0	0		0	0		0	0		0	0		0	0	0	0	0	0	0	0	0	0	0	0	0	0	0	0	0	0	0	0	0	0	0	0	0
R. K. Jatzold, H.	1982	Agro-ecological zones of the tropics, with a sample from Kenya	The agro-ecological zonation system based on temperature, water supply, and length of growing period was applied to Kenya. Zones were determined by the probability of meeting the temperature and water requirements of the main crops and subzones by length of growing period. A model for water balance using climate-crop-soil relationships was used to calculate climatic yield probabilities. The metho…	(empty)	Tropenlandwirt		Journal Article	scopus//cab//agricola	5476	0	0	ANESS	0	0		0	0		0	0		0	0		0	0	0	0	0	0	0	0	0	0	0	0	0	0	0	0	0	0	0	0	0	0	0	0	0
R. Steppacher	1982	What effects do rural development projects have on the social and natural environment?	The article discusses the future prospects of rural development and environmental problems// environmental effects of agriculture and the agro-ecological system// reduction in the vegetation// problems of controlling parasites and weeds and of irrigation// and diversified cultivation systems in the tropics.	development projects;environment;rural development;Third World;Underdeveloped Countries;Developing countries	Entwicklung und Landlicher Raum		Journal Article	cab	4296	11	1	AUESS	0	0		1	1	social	1	3	rural	0	0		0	0	0	0	0	0	1	1	0	0	0	0	1	1	1	1	1	1	0	0	0	0	0	0	11
S. F. Wei, Kun	1982	Agroecological economic investigation of Yanchi county in Ningxia ( China)	The authors analysed the problems of agroecological economy of this county, and gave a preliminary approach on the objects and tasks of agroecological economic study. -English summary	(empty)	Journal of Ecology (China)		Journal Article	scopus	5486	3	0	ANESS	0	0		0	0		1	3	econo	0	0		0	0	0	0	0	0	0	0	0	0	0	0	1	1	1	2	0	0	0	0	0	0	0	0	3
U. S. Geiser, M.;Haefner, H.;Itten, K. I.	1982	Multistage landuse mapping and change monitoring in Sri Lanka	Analog interpretation of computer enhanced as well as of bulk Landsat MSS and RBV imagery and aerial photography, based on extensive ground-truth on a medium-technological level multistage approach, has led to a new Sri Lankan land use/land cover map series in the scale of 1:100 000. This benchmark mapping represents an urgently needed basis for any agro-ecological planning. As examples the resul…	agro ecological planning;benchmark mapping;forest cover changes;Landsat imagery;planning;rice yield forecasting	Satellite remote sensing for developing countries. Proc. symposium, Igls, 1982	European Space Agency, Paris, ESA SP-175// available ESTEC, Noordwijk, Netherlands	Journal Article	scopus	6656	0	0	ANESS	0	0		0	0		0	0		0	0		0	0	0	0	0	0	0	0	0	0	0	0	0	0	0	0	0	0	0	0	0	0	0	0	0
V. C. Capellini, C.;Maracchi, G. P.;Miglietta, F.;Pampaloni, P.	1982	Agroecological classification by remote sensing techniques	Satellite remote sensing is a powerful and cheap tool for agroecological classification in very extended areas lacking conventional cartography. The aims of our investigation are mainly: The natural and agricultural vegetation amounts// radiation climate// water soil availability. -from Authors	(empty)	Satellite remote sensing for developing countries. Proc. symposium, Igls, 1982	European Space Agency, Paris, ESA SP-175// available ESTEC, Noordwijk, Netherlands	Journal Article	scopus	5483	3	0	ANESS	0	0		0	0		1	1	power	0	0		0	0	0	0	0	0	0	0	0	0	0	0	0	0	1	1	0	0	0	0	0	0	0	0	3
W. C. Beets	1982	Multiple cropping and tropical farming systems	Brings together information on research and on development strategies for intesive multiple cropping systems through the tropics. Describes the history, agronomy, crop husbandry, management economics and planning of these cropping systems which are presently practiced or feasible. Introduces mixed cropping, relay cropping, multi-storey cropping, strip or lane cropping, and sequential cropping sys…	intensive multiple cropping;research and development strategies	Multiple cropping and tropical farming systems.	Gower, Aldershot: Westview Press, Boulder	Journal Article	scopus	5013	15	1	AUESS	0	0		1	1	social	2	3	econo, histor	1	2	strateg	0	0	0	0	0	0	0	0	1	1	0	0	0	0	2	3	0	0	0	0	1	1	1	1	15
A. R. Dornescu, V.;Rusanovschi, G.;Petrovici, T.	1983	Genetic yield capacity and agroecological cropping conditions	Theoretical aspects of the genetic control of yield and its relationship with environmental conditions are discussed and illustrated by the results of maize trials in Romania. In a two-year trial of three double hybrids and their parental forms at 2-3 sites, there were significant differences in yield according to site and year. Single hybrids were more stable than inbred lines and double hybrids…	cereals;genotype environment interaction;maize;Zea mays;corn;Rumania;Romania;Zea;Poaceae;Poales;commelinids;monocotyledons;angiosperms;Spermatophyta;plants;eukaryotes;Balkans;Southern Europe;Europe;Developed Countries;European Union Countries	Probleme de Genetică Teoretică și Aplicată		Journal Article	cab	3630	16	1	AUESS	0	0		2	3	illustrate, theoretic	0	0		0	0		0	0	0	0	0	0	0	0	2	3	0	0	0	0	0	0	0	0	0	0	0	0	0	0	16
A. R. Subramaniam	1983	Agro-ecological zones of India	Some agro-ecological studies over India were earlier made (e.g. [2, 3 ]). While these investigators have primarily depended upon rainfall alone for the evaluation of moisture status of a region, in this study the index of moisture adequacy (Ima), is utilized instead of mere rainfall and six moisture adequacy regimes are classified. Data of 160 meteorological stations in India are taken for analys…	(empty)	Archives for Meteorology, Geophysics, and Bioclimatology Series B	Springer-Verlag	Journal Article	scopus//wos//agricola	5475	0	0	ANESS	0	0		0	0		0	0		0	0		0	0	0	0	0	0	0	0	0	0	0	0	0	0	0	0	0	0	0	0	0	0	0	0	0
B. D. Baǐkov	1983	Ecological monitoring in agro-ecological systems	The fundamental principles of the ecologic monitoring in the antropogenic ecosystems are dealt with. Analyzed are the structure and function of the agroecologic systems, and, on the basis of the particular aspects established a concept is developed of the ecologic control at autoecologic and biocoenologic level. An analysis is likewise made of the ecologic sequelae resulting from the chemical war…	carcinogen;agriculture;article;chemical warfare;ecology;pollution;United States;Viet Nam;Carcinogens, Environmental;English Abstract;Environmental Pollution;Vietnam	Veterinarno-meditsinski nauki		Journal Article	scopus	9618	0	0	ANESS	0	0		0	0		0	0		0	0		0	0	0	0	0	0	0	0	0	0	0	0	0	0	0	0	0	0	0	0	0	0	0	0	0
C.-C. Wu	1983	(Structure and allocation of geographical activities in China)	Names and locates the research institutes and university institutes, and states the work of the Geographical Society of China. The main lines of research are: evaluation of minerals and soils, regional studies of agriculture, changes in climate and their effects on agriculture, the hydrological balance, the disturbance and protection of the environment, agro-ecological experiments, industrial set…	(empty)	Erde		Journal Article	scopus	22	12	1	AUESS	0	0		1	1	settlement	1	1	histor	1	1	societ	0	0	0	0	0	0	0	0	1	1	0	0	0	0	1	1	0	0	0	0	1	1	0	0	12
F. Weller	1983	( Agro-ecological and natural region subdivision - a comparison)	Physico-geographical areas are not a satisfying basis for land use planning under ecological aspects, not even in the range of middle and small scales.-from English summary	Baden Wurttemberg;landuse planning;West Germany.	Verhandlungen - Gesellschaft fur Okologie		Journal Article	scopus	8826	0	0	ANESS	0	0		0	0		0	0		0	0		0	0	0	0	0	0	0	0	0	0	0	0	0	0	0	0	0	0	0	0	0	0	0	0	0
G. Bennett	1983	Agriculture	The feature on the present situation of African agriculture comprises a series of short articles on individual countries: (1) Kenya exports significant quantities of pyrethrum, tea and coffee but production of the staple crops, wheat and maize, no longer meets domestic demand while ranching and dairy production have also declined (G. Bennett)// (2) traditional African agro-ecological techniques u…	agricultural development;Agricultural situation;case studies;drought;food production;production;projects;self sufficiency;wheat;Triticum;Ivory Coast;subsaharan Africa;Africa;Africa South of Sahara;COTE D'IVOIRE;Kenya;Mauritania;Nigeria;Togo;Poaceae;Poales;commelinids;monocotyledons;angiosperms;Spermatophyta;plants;eukaryotes;ACP Countries;Developing Countries;Francophone Africa;West Africa;Anglop…	Modern Africa		Journal Article	cab	6299	10	0	ANESS	0	0		0	0		3	3	organization, rural, case stud	1	2	sufficiency	0	0	0	0	0	0	0	0	0	0	0	0	0	0	2	2	1	1	0	0	1	1	1	1	10
G. V. R. Dobrovol'skiy, N. N.;Stroganova, M. N.	1983	Geography of chernozems, chernozemic, and chernozemlike soils	The history of the study of Chernozem geography from V.V. Dokuchayev's time to the present is examined using extensive data. An ecologic-geographic grouping of Chernozems and Chernozemic soils of the world is proposed according to the principle of thermoecologic series. The genetic and agroecologic significance of this grouping is shown. It is pointed out that modern ideas on the geography of Che…	Chernozems;Soil types (genetic);black earths;genetic soil types;Union of Soviet Socialist Republics;USSR	Soviet Soil Science		Journal Article	cab	3652	12	1	AUESS	0	0		1	1	social	1	1	histor	1	1	modern	0	0	0	0	0	0	0	0	0	0	1	1	0	0	1	1	0	0	0	0	1	1	0	0	12
I. Petrasovits	1983	Agricultural and environmental impacts of river dam projects	The impacts of river dam projects on agriculture are classified into those of ecological and those of an economic character. From the ecological point of view any river dam and reservoir created for the main purpose of serving agriculture is expected to improve the land use opportunities and to increase the productivity of the soils, i.e., to raise the agro-ecological potential of the area. In or…	(empty)	VIZUGYI KOZL.		Journal Article	scopus	35	17	1	AUESS	0	0		1	1	polic	3	5	econo, organization, organizational	0	0		0	0	0	0	0	0	0	0	1	1	0	0	0	0	3	5	0	0	0	0	0	0	0	0	17
K. Mijatović	1983	Studies on some characteristics of weed associations in lucerne on unpolluted alluvial deposits or depots polluted by industrial atmospheric pollutants	The influence of industrial atmospheric pollutants on weed diversity and density in Medicago sativa fields was studied at 4 alluvial sites in Yugoslavia, ranging from (a) strong pollution to (d) absence of pollution. Crops at site (a) were virtually lost to agricultural production and were dominated by Cynodon dactylon and Elymus repens, whereas a greater floristic diversity was observed at less …	ecology;lucerne;pollution;surveys;weeds;wild relatives;Cynodon dactylon;Elymus repens;Medicago;Medicago sativa;plants;alfalfa;Bermuda grass;competition;environmental pollution;Jugoslavia;Yugoslavia;Cynodon;Poaceae;Poales;commelinids;monocotyledons;angiosperms;Spermatophyta;eukaryotes;Elymus;Papilionoideae;Fabaceae;Fabales;eudicots;Balkans;Southern Europe;Europe;Mediterranean Region	Zastita Bilja		Journal Article	cab	11194	0	0	ANESS	0	0		0	0		0	0		0	0		0	0	0	0	0	0	0	0	0	0	0	0	0	0	0	0	0	0	0	0	0	0	0	0	0
L. T. Goczan, I.	1983	( Land-use mapping by digital processing of space images, Hungary)	During environmental assessment research the degree of utilization of the agroecological endowments of our physical environment is established. In doing so - for comparison - up-to-date land-use maps showing the distribution of different croplands all over vast parts of Hungary are needed. The annual collection of such information from dozens of agricultural cooperatives and the annual constructi…	(empty)	Foldrajzi Ertesito		Journal Article	scopus //scopus ssci	5452	8	0	ANESS	0	0		1	1	cooperat	0	0		0	0		0	0	0	0	0	0	0	0	1	1	0	0	0	0	0	0	0	0	0	0	0	0	0	0	8
M. A. Altieri	1983	Agroecology: the scientific basis of alternative agriculture	Agricultural ecology is a theoretical framework aimed at understanding agricultural processes in the broadest manner. The agroecological approach regards farm systems as the fundamental units of study and in these systems mineral cycles, energy transformations, biological processes and socio-economic relationships are analysed as a whole. This book provides a simple synthesis of the research on n…	agricultural ecology;alternative agriculture;ecological agriculture		Division of Biological Control, University of California	Book	cab	911	30	1	AESS	0	0		3	3	-econo, socio, theoretic	2	2	econo, transform	0	0		0	0	0	0	0	0	0	0	3	3	0	0	0	0	2	2	0	0	0	0	0	0	0	0	30
M. A. D. Altieri, J.;Burroughs, K.	1983	Some agroecological and socioeconomic features of organic farming in california. A preliminary study	A survey involving a written questionnaire to 120 organic farmers and direct interviews with selected farmers was conducted to provide a preliminary assessment of the state of organic farming in California. A case study was made of apple production systems where some of the organic systems appeared to be economically viable. The lower yields of organic apples were offset by reduced input costs. I…	(empty)	Biological Agriculture and Horticulture		Journal Article	scopus//agricola	190	42	1	AESS	0	0		4	4	socioeconomic, -econo, interview, socio	3	5	econo, case stud, question	1	2	farmer	0	0	0	0	0	0	1	1	3	3	0	0	1	1	3	4	0	0	0	0	1	2	0	0	42
M. A. M. Altieri, P. B.;Lewis, W. J.	1983	A quest for ecologically based pest management systems	The article presents a holistic approach to studying and applying crop protection in agricultural systems A theoretical framework of integrated pest management (IPM) is presented that allows an understanding of pest population processes on a whole-agroecological-system basis The need for and emergence of holistic research on agroecosystems is discussed, as are the current trends in ecological the…	Agroecosystems;Ecosystem-oriented pest management;Holistic approaches;Integrated pest management (IPM);AGRICULTURAL ENGINEERING;ECOLOGY;INTEGRATED PEST MANAGEMENT;INSECT CONTROL	Environmental Management	Springer-Verlag	Journal Article	scopus//cab//agricola	7711	8	0	ANESS	0	0		1	1	theoretic	0	0		0	0		0	0	0	0	0	0	0	0	1	1	0	0	0	0	0	0	0	0	0	0	0	0	0	0	8
M. B. V. Neira C, A.	1983	Beekeeping potential in the provinces of Valdivia, Osorno and Llanquihue	A method is presented for the determination of potential apiary sites in this area of Chile, taking into consideration agro-ecological studies of the 3 provinces, vegetational studies, road systems, climatic limitations and the results of a preliminary survey on honey flows in 12 apiaries covered by 4 East-West transects in Lanco in the north of this area and in Puerto Varas in the south. Seven p…	Apiary sites;Beekeeping;selection;apiculture;Chile;Andean Group;APEC countries;Developing Countries;Latin America;America;South America;Threshold Countries	Agro Sur		Journal Article	cab	8313	0	0	ANESS	0	0		0	0		0	0		0	0		0	0	0	0	0	0	0	0	0	0	0	0	0	0	0	0	0	0	0	0	0	0	0	0	0
M. C. Brown, D.;Dacosta, P.;Mettrick, H.;Omengan, B.;Zake, V. M.	1983	Development of stabilized rainfed farming systems in the intermediate zone of Moneragala District, Sri Lanka	A study, largely by survey, of a hilly area with a bimodal total annual rainfall of about 1700 mm, in the intermediate agro-ecological cone of Moneragala District of Sri Lanka is reported. It focuses on shifting cultivation (chena), which has been a predominant form in the area but which is now under pressure from population growth. Legal limits on landholding (2 acres per family) , lack of credi…	(empty)	Bulletin - International Course for Development Oriented Research in Agriculture (ICRA), Netherlands		Journal Article	scopus	94	21	1	AUESS	0	0		2	2	institution, social	1	1	extension	2	2	family, legal	0	0	0	0	0	0	0	0	2	2	0	0	0	0	1	1	0	0	0	0	2	2	0	0	21
M. C. L. P. Forero, J. C.	1983	( Remote sensing technology applied to agricultural planning of Colombia)	Taking as a pilot area the watershed of the Bogota river (Colombia) a base methodology for determination of homogeneous areas from an agroecological view point was developed. The homogeneous area was conceived as a natural unit, within which there are similar relations between use and management of its lands. It determination was established on the basis of climate, parent material and relief hom…	(empty)	Revista CIAF		Journal Article	scopus	5455	0	0	ANESS	0	0		0	0		0	0		0	0		0	0	0	0	0	0	0	0	0	0	0	0	0	0	0	0	0	0	0	0	0	0	0	0	0
M. Wilczek	1983	Agroecological aspects of zoning of seed crops of hybrid lucerne (Medicago media Pers.) in the Lublin region. Part II. Yield structure and seed yields	Numbers of shoots and pods/m2 were counted shortly before harvest in 150 lucerne seed crops in the SE and E. zones of the Lublin region. Percentage of pods filled and 1000-seed wt. exerted a decisive effect on seed yields. Seed yields were higher on rendzinas than on pseudopodzolic soils derived from loess and were affected by the distribution of meteorological factors during the reproductive sta…	climate;environment;lucerne;seed production;soil;Medicago;Medicago sativa;Medicago varia;alfalfa;Poland;Papilionoideae;Fabaceae;Fabales;eudicots;angiosperms;Spermatophyta;plants;eukaryotes;Central Europe;Europe;Developed Countries;European Union Countries;OECD Countries	Biuletyn Instytutu Hodowli i Aklimatyzacji Roślin		Journal Article	cab	5446	0	0	ANESS	0	0		0	0		0	0		0	0		0	0	0	0	0	0	0	0	0	0	0	0	0	0	0	0	0	0	0	0	0	0	0	0	0
M. Wilczek	1983	Agroecological aspects of zoning of seed crops of hybrid lucerne (Medicago media Pers.) in the Lublin region. Part I. Production zones and plant growth stages	On the basis of soil and climatic criteria, previous cropping, structure and level of seed yields and cultivation traditions, the Lublin region was divided into 3 zones (Vistula, SE and E.) with respect to lucerne seed production. Observations on 150 crops in 1971-6 showed that the dates of the beginning and end of particular growth stages depended on yr, zone and soil type.	climate;environment;lucerne;seed production;soil;Medicago;Medicago sativa;Medicago varia;alfalfa;Poland;Papilionoideae;Fabaceae;Fabales;eudicots;angiosperms;Spermatophyta;plants;eukaryotes;Central Europe;Europe;Developed Countries;European Union Countries;OECD Countries	Biuletyn Instytutu Hodowli i Aklimatyzacji Roślin		Journal Article	cab	10083	0	0	ANESS	0	0		0	0		0	0		0	0		0	0	0	0	0	0	0	0	0	0	0	0	0	0	0	0	0	0	0	0	0	0	0	0	0
N. O. S. Morales C, C. A.	1983	Application of the agroecological zone method (FAO) for evaluation of production capacity of maize, beans and wheat in part of the south of Zacatecas state	The capacity of a defined agroecological area to produce crops including maize, wheat and Phaseolus vulgaris under rainfed conditions was studied in Juchipila, Zacatecas using FAO (1978) methodology compared with several other methods. Climate, soil and crop management were considered as the principal factors determining crop development and yield. FAO methodology was sufficient to make adequate …	Maize;Wheat;Phaseolus vulgaris;Triticum;Zea mays;corn;green bean;snap bean;Mexico;Phaseolus;Papilionoideae;Fabaceae;Fabales;eudicots;angiosperms;Spermatophyta;plants;eukaryotes;Poaceae;Poales;commelinids;monocotyledons;Zea;APEC countries;Developing Countries;Latin America;America;North America;OECD Countries;Threshold Countries	Revista Chapingo		Journal Article	cab	12024	0	0	ANESS	0	0		0	0		0	0		0	0		0	0	0	0	0	0	0	0	0	0	0	0	0	0	0	0	0	0	0	0	0	0	0	0	0
O. E. E. Rojas, M.	1983	Agro-ecological zoning for sugarcane (Saccharum spp.) cultivation in Costa Rica	Areas suitable for sugarcane cultivation were established, based on potential yields, climatic conditions and soil type. Potential yields were calculated by correlating solar radiation and air temperature with photosynthesis and respiration. Sucrose accumulation was influenced mostly by water availability, differences in day and night temperatures, and solar radiation.	crops;environmental factors;land capability;Land classification;Maps;metabolism;plant composition;production;sugar crops;Sugarcane;Sugars;tropical crops;Saccharum;Saccharum officinarum;chemical constituents of plants;Costa Rica;Poaceae;Poales;commelinids;monocotyledons;angiosperms;Spermatophyta;plants;eukaryotes;CACM;Central America;America;Developing Countries;Latin America;Threshold Countries	Turrialba		Journal Article	cab	10799	0	0	ANESS	0	0		0	0		0	0		0	0		0	0	0	0	0	0	0	0	0	0	0	0	0	0	0	0	0	0	0	0	0	0	0	0	0
P. A. Sanchez	1983	Productivity of soils in rainfed farming systems: examples of long-term experiments	The productivity of selected soils is estimated by average yields of long-term experiments on specific farming systems. Net primary productivity of native vegetation is more related to physical than to chemical soil properties. In pioneering farming systems, productivity is related more to soil fertility than to physical parameters, but under intensive continuous agriculture, the relationship is …	(empty)	Potential productivity of field crops under different environments. Symposium, Los Banos, 1980, (International Rice Research Institute, Manila)		Journal Article	scopus	5631	0	0	ANESS	0	0		0	0		0	0		0	0		0	0	0	0	0	0	0	0	0	0	0	0	0	0	0	0	0	0	0	0	0	0	0	0	0
P. R. Sandoval	1983	Farming systems development for small farms: resource use, productivity and income changes	The paper is based on a Commission Report presented at the Seventh Session of the FAO Regional Commission for Asia and the Pacific. The objective is to formulate a programme of action on farm management in support of farming systems development at the national and regional levels. The intermediate objectives are: (1) to analyse the present farming systems in the different agroecological zones of …	Farming systems;rural development;small farms;agricultural systems;Asia	Philippine Review of Business and Economics		Journal Article	cab	4718	15	1	AUESS	0	0		1	1	polic	2	3	income, rural	1	1	farmer	0	0	0	0	0	0	0	0	1	1	0	0	1	1	1	1	1	1	0	0	1	1	0	0	15
R. Billaz	1983	Research in rural areas an an aid to development, evaluation and experimentation: two closely-knit functions which together form the "missing link"	In socioeconomic change, the dynamics of innovation are such that constant observation is needed to throw light on trends indicated by historical reconstructions. In consequence it is necessary to establish links between the following: (1) a semi-permanent multidisciplinary facility for inventories and evaluation// (2) a decentralized experimental capacity// and (3) a controlled system of technic…	evaluation;monitoring;Research;rural development;studies;surveillance systems;Third World;Underdeveloped Countries;Developing Countries	AMIRA Note de Travail, Groupe de Recherche pour l'Amélioration des Méthodes d'Investigation en Milieux Informels et Ruraux d'Afrique, Asie et Amérique Latine, France		Journal Article	cab	4616	42	1	AESS	0	0		3	4	disciplinary, socio, socioeconomic	6	11	rural, econo, histor, innovation, organization, organizational	0	0		0	0	0	0	0	0	0	0	2	4	0	0	1	1	6	9	1	1	0	0	0	0	0	0	42
R. T. H. Paterson, C. R.	1983	Advances in pasture research and development in Santa Cruz, Bolivia	Cattle production is important in Santa Cruz but is low in productivity, due in part to low grazing value of natural pastures, particularly in the dry season. Other constraints include low land values, poor management, high cost of inputs, and relatively low product prices. Describes a program aimed at providing higher quality, low cost pastures for complementary use within traditional grazing sy…	cattle;dry season;grasses;legumes;ranch production;seed production.	Proc. 14th international grassland congress, Lexington, 1981	Westview// distributed Bowker	Journal Article	scopus	9708	9	0	ANESS	0	0		0	0		3	3	extension , price, training	0	0		0	0	0	0	0	0	0	0	0	0	0	0	0	0	3	3	0	0	0	0	0	0	0	0	9
X. Ma	1983	Several problems on the rational structure of agricultural production and agro-ecology in Tai Lake area of Jiangsu Province ( China)	It is considered that the rational structure of agricultural production is the result of comprehensive development of agriculture, forestry, animal husbandry, sideline production, fishery and industry, which enables the natural resources to be protected and utilized rationally, environmental pollution in rural areas to be controlled, and the agro-ecosystem to be well managed. -from English summary	(empty)	Journal of Ecology (China)		Journal Article	scopus	5646	3	0	ANESS	0	0		0	0		1	1	rural	0	0		0	0	0	0	0	0	0	0	0	0	0	0	0	0	1	1	0	0	0	0	0	0	0	0	3
A. N. K. Gennadiyev, I. M.;Romanova, E. P.	1984	Agroecological investigations by FAO	Agroecological research by the FAO includes the study of soils, climate, and other conditions, and the evaluation and classification of land by agricultural use. A method of studying non-irrigated and irrigated agricultural regions was developed, and 6 classes of agrarian lands (based on water supply) were distinguished in 86 developing and 4 socialist countries. Material from an agroecological r…	(empty)	Vestnik Moskovskogo Universiteta, Seriya Geografiya		Journal Article	scopus //scopus ssci	45	16	1	AUESS	0	0		2	2	agraria, social	0	0		0	0		0	0	0	0	0	0	0	0	2	2	0	0	0	0	0	0	0	0	0	0	0	0	0	0	16
B. Radenović	1984	The effect of agroecological factors and cultivar on the yield of seed and protein in soyabean	In trials in 1976-8 with the soyabean cv. Traverze, Wells, Rampage and Amsoy, it was found that soyabeans could be grown without irrigation only on the smonitza soil of Kosovo. Seed yields ranged from 1.63 to 3.10 t/ha, the highest yield being produced by Rampage which also had the highest seed protein content (38.6%).	Cultivars;irrigation;plant composition;protein;proteins;seeds;soil types;Soyabeans;Glycine (Fabaceae);chemical constituents of plants;cultivated varieties;Jugoslavia;soybeans;watering;Yugoslavia;Papilionoideae;Fabaceae;Fabales;eudicots;angiosperms;Spermatophyta;plants;eukaryotes;Balkans;Southern Europe;Europe;Mediterranean Region	Agrohemija		Journal Article	cab	10877	0	0	ANESS	0	0		0	0		0	0		0	0		0	0	0	0	0	0	0	0	0	0	0	0	0	0	0	0	0	0	0	0	0	0	0	0	0
D. Loczy	1984	The role of assessment in environmental management: an evaluation of the physical environment from an agricultural viewpoint ( Komarom, Hungary)	A procedure is presented for assessing the agro-ecological potential of a landscape for the cultivation of major crops. The procedure involves the specification of goals, compilation of data, the choice of suitability criteria, evaluation, and the preparation of a suitability map. A case study in County Komarom, Hungary, is used.-R.Land	(empty)	Environmental management: British and Hungarian case studies. Proc. seminar, 1982	Akademiai Kiado// Studies in Geography in Hungary 16	Journal Article	scopus	5679	3	0	ANESS	0	0		0	0		1	1	case stud	0	0		0	0	0	0	0	0	0	0	0	0	0	0	0	0	1	1	0	0	0	0	0	0	0	0	3
E. M. White	1984	The effects of agroecological conditions during seed production on progeny crops of spring barley (Hordeum vulgare L.)	In trials in N. Ireland no significant correlation between seed characteristics and yield of spring barley could be established, though high grain weight and high N content appeared to be desirable seed characteristics. The effect of variations in the extent of differences between seed lots on av. yields was considered in a model. Non-significant yield differences occurring in 1 year between seed…	Barley;nitrogen;plant composition;seed production;seeds;weight;yield components;Hordeum;Hordeum vulgare;Britain;chemical constituents of plants;Eire;United Kingdom;Irish Republic;UK;Poaceae;Poales;commelinids;monocotyledons;angiosperms;Spermatophyta;plants;eukaryotes;British Isles;Western Europe;Europe;Developed Countries;European Union Countries;OECD Countries;Commonwealth of Nations	Dissertation Abstracts International, C (European Abstracts)		Journal Article	cab	8923	1	0	ANESS	0	0		0	0		0	0		1	1	decision	0	0	0	0	0	0	0	0	0	0	0	0	0	0	0	0	0	0	0	0	1	1	0	0	1
E. P. Špaldon, M.	1984	The formation and reduction of yield in winter wheat under different agroecological conditions. - Tiller formation and reduction and ear area index	Data from field studies with winter wheat cv. Jubilejná in 1979-81 and cv. So-1856 in 1980-81 indicated that both cv. produced more tillers than ears. Ear production was 79.8-87.3% of tiller production in Jubilejná and 72.2-86.9% in So-1856, depending on the growing conditions.	ears;tillers;Wheat;Triticum;Czechoslovakia;Poaceae;Poales;commelinids;monocotyledons;angiosperms;Spermatophyta;plants;eukaryotes;Central Europe;Europe	Rostlinna Vyroba		Journal Article	cab	11149	0	0	ANESS	0	0		0	0		0	0		0	0		0	0	0	0	0	0	0	0	0	0	0	0	0	0	0	0	0	0	0	0	0	0	0	0	0
E. P. Špaldon, M.	1984	The formation and reduction of yield formation factors in winter wheat under different agroecological conditions - the number of plants	In field trials at Nitra in 1979-81, winter wheat cv. Jubilejná and Danubia were sown at 4 or 6 million germinable seeds/ha and given no fertilizer or 170 kg N, 61.04 kg P and 116.2 kg K/ha. Self-thinning was more pronounced throughout growth at the higher sowing rate and final plant populations at the 2 sowing rates were broadly comparable in all treatments except the lower sowing rate in Jubile…	fertilizers;nitrogen;NPK fertilizers;sowing rates;spacing;Wheat;Triticum;fertilisers;self-thinning;Czechoslovakia;Poaceae;Poales;commelinids;monocotyledons;angiosperms;Spermatophyta;plants;eukaryotes;Central Europe;Europe	Rostlinna Vyroba		Journal Article	cab	11457	0	0	ANESS	0	0		0	0		0	0		0	0		0	0	0	0	0	0	0	0	0	0	0	0	0	0	0	0	0	0	0	0	0	0	0	0	0
E. Schlichting	1984	Pedological aspects of agro-ecological problems in SW Germany and elsewhere	There is a lack of field experiments on which statements about the amelioration requirements or the resistance against contamination of soils should be based. This and/or poor management results in deterioration of the water regime with erosion and sedimentation, in water or air contamination and in the accumulation of hazardous substances. -from English summary	agro-ecological problem;contamination of soil;eutrophication;heavy metals;nitrate;Germany(West)	Verhandlungen - Gesellschaft fur Okologie		Journal Article	scopus	6726	0	0	ANESS	0	0		0	0		0	0		0	0		0	0	0	0	0	0	0	0	0	0	0	0	0	0	0	0	0	0	0	0	0	0	0	0	0
F. Probald	1984	(The global pattern of the agricultural potential of the environment, Hungary)	The net primary production of the natural vegetation and the maximum production of grain as computed from data of the MOIRA model have been suggested as indices suitable for international comparison of the agroecological potential. The global distribution of the agricultural potential as related to the population of the countries shows that the place occupied by Hungary is much less favourable th…	agroecological potential;MOIRA model	Foldrajzi Kozlemenyek		Journal Article	scopus	7062	0	0	ANESS	0	0		0	0		0	0		0	0		0	0	0	0	0	0	0	0	0	0	0	0	0	0	0	0	0	0	0	0	0	0	0	0	0
G. Hungary	1984	Discussions on the forecasting document 'Agroecological potential of Szolnok County by the year 2000'	A research group under L. Csete from the Research Institute for Agricultural Economics examined the long range production possibilities in Szolnok County, Hungary. The group's participants considered the key role of land improvements, irrigation, reducing energy inputs and increased utilization of organic materials. Each of the county's sub-regions has a different ecological potential and product…	land improvement;production possibilities;Regions;potential production;production potential;Hungary;Central Europe;Europe;Developed Countries;European Union Countries;OECD Countries	Gazdálkodás		Journal Article	cab	5046	12	1	AUESS	0	0		1	1	participa	1	1	econo	1	1	discussion	0	0	0	0	0	0	0	0	1	1	0	0	0	0	1	1	0	0	1	1	0	0	0	0	12
H. A. Luning	1984	Rice research and development in West Africa: problems and perspectives	The place of the rice economy in West Africa and its development since the 1960s is considered on and its disappointing performance is reviewed within the context of the area's overall food problems. Rice research and development in West Africa is briefly described and in relation to major agro-ecological zones. Constraints and potentials are discussed and the question as to why returns from rice…	production possibilities;research;Rice;Oryza;Oryza sativa;paddy;potential production;production potential;studies;subsaharan Africa;Africa;Africa South of Sahara;West Africa;Poaceae;Poales;commelinids;monocotyledons;angiosperms;Spermatophyta;plants;eukaryotes	Netherlands Journal of Agricultural Science		Journal Article	cab	12230	9	0	ANESS	0	0		0	0		3	4	perspective, econo, question	0	0		0	0	0	0	0	0	0	0	0	0	0	0	1	1	3	3	0	0	0	0	0	0	0	0	9
H. Franz	1984	Agroecological research in the northeast of Brazil	Soil biological studies relating to agricultural land use were carried out in the northeast of Brazil, in the dry forest region of Piauí and in the humid amazonian landscape of Pará. Annual burning of the Piauí forests causes increasing sparseness of the vegetation and the disappearance of most soil fauna, except ants and termites. Growing annual crops after clearing accelerates this trend. Culti…	forest soils;Microorganisms;Soil fertility;soil types;Soil types (ecological);tropical soils;tropics;snails;ecological soil types;micro-organisms;tropical countries;tropical zones;Brazil;Gastropoda;Mollusca;invertebrates;animals;eukaryotes;Community of Portuguese Language Countries;Developing Countries;Latin America;America;South America;Threshold Countries	Bodenkultur		Journal Article	wos//cab//agricola	11517	1	0	ANESS	0	0		0	0		0	0		1	1	language	0	0	0	0	0	0	0	0	0	0	0	0	0	0	0	0	0	0	0	0	0	0	1	1	1
J. C. R. Zadoks, F. H.	1984	Agro-ecological atlas of cereal growing in Europe. Vol. III. Atlas of cereal diseases and pests in Europe	Sixty-nine maps are presented showing the distribution and extent of damage caused by various pests and diseases of cereals (barley, maize, oats, rye and wheat) in Europe. The maps are of 2 kinds: those showing areas classified by mean annual damage and those showing isodams (in which points in Europe with equal mean annual damage are joined by lines). The maps reflect mainly conditions in 1965-7…	agricultural entomology;arthropod pests;Barley;cereals;distribution;food plants;geographical distribution;insect pests;Maize;maps;Oats;pests;Rye;Wheat;arthropods;Avena sativa;Cephus pygmeus;Chlorops pumilionis;Contarinia tritici;Delia coarctata;Frankliniella tritici;Haplodiplosis marginata;Haplothrips tritici;Hordeum;Hordeum vulgare;insects;Lema;Mayetiola destructor;Oscinella frit;Ostrinia nubila…		Centre for Agricultural Publishing and Documentation (Pudoc)	Book	cab	6330	0	0	ANESS	0	0		0	0		0	0		0	0		0	0	0	0	0	0	0	0	0	0	0	0	0	0	0	0	0	0	0	0	0	0	0	0	0
J. J. Zimolka, J.	1984	Effect of agroecological conditions on the energetics of production in winter wheat	Winter wheat cv. Slavia was grown at Lednice na Moravahacek˜ in the maize production region in 1979-81 with or without irrigation and given no fertilizer, 92.6 kg N + PK or 123.5 kg N + PK. The lower N rate increased grain yields by 17% without and 22% with irrigation// corresponding figures for straw yields were 59 and 68%. The higher N rate did not increase grain or straw yields. N application …	ENERGY CONSUMPTION;fertilizers;irrigation;nitrogen;NPK fertilizers;radiation;use efficiency;Wheat;Triticum;energy use;energy utilization;fertilisers;watering;Czechoslovakia;Poaceae;Poales;commelinids;monocotyledons;angiosperms;Spermatophyta;plants;eukaryotes;Central Europe;Europe	Rostlinna Vyroba		Journal Article	cab	11264	0	0	ANESS	0	0		0	0		0	0		0	0		0	0	0	0	0	0	0	0	0	0	0	0	0	0	0	0	0	0	0	0	0	0	0	0	0
J. K. Procházka, J.	1984	The effect of some agroecological factors on seed production by lucerne and red clover in the year of sowing	In field trials in 1982-83 at up to 4 sites in Czechoslovakia, Medicago sativa cv. Palava was sown in rows 125, 250 or 500 mm apart at 8, 4 or 2 million germinable seeds/ha, resp., Trifolium pratense was sown in rows 125 or 250 mm apart at 7 and 3.5 million germinable seeds/ha, resp., using cv. Start (diploid) and 6 and 3 million germinable seeds/ha, resp., using cv. Kvarta (tetraploid). Seed yie…	lucerne;plant density;seed production;sowing rates;Medicago;Medicago sativa;Trifolium pratense;alfalfa;Czechoslovakia;Papilionoideae;Fabaceae;Fabales;eudicots;angiosperms;Spermatophyta;plants;eukaryotes;Trifolium;Central Europe;Europe	Rostlinna Vyroba		Journal Article	cab	11993	0	0	ANESS	0	0		0	0		0	0		0	0		0	0	0	0	0	0	0	0	0	0	0	0	0	0	0	0	0	0	0	0	0	0	0	0	0
J. Lefort	1984	Guest editorial: an integrated research and development approach for rural areas of the less developed countries	The integrated research and development (IRD) approach involves going beyond sectoral and analytical research in order to integrate the various factors which contribute to the productive process, to the functioning of systems, and to a better understanding of the relationships and interactions between them. IRD actions involve an iterative and alternative process which is sometimes called a 'from…	Development policy;research;rural development;studies	International Journal for Development Technology		Journal Article	cab	4295	28	1	AESS	0	0		2	3	agraria, polic	3	4	rural, econo, innovation	3	3	dialogue, farmer, village	0	0	0	0	0	0	0	0	1	2	1	1	1	1	2	2	1	1	0	0	3	3	0	0	28
K. Grenzebach	1984	(The development of small peasant farms in tropical Africa)	Farmers suffer in the tropics from fragmentation, class differences, migratory labour, lack of fertilizer, ecological disadvantages. Man-caused difficulties can be more important than ecological ones. The author gives examples from south west Uganda (Kisegi)// market agriculture and the agro-ecological adaptation process in south east Ghana// the cocoa belt of west Nigeria// and west Kenya. All f…	Ghana;Kenya;land use;Nigeria;Uganda	Geographische Rundschau		Journal Article	scopus //scopus ssci	4883	20	1	AUESS	0	0		2	2	peasant, labour	1	1	market	1	1	farmer	0	0	0	0	0	0	1	1	1	1	0	0	0	0	1	1	0	0	0	0	1	1	0	0	20
K. Petříková	1984	Effect of agro-ecological factors on the quality of tomato transplants	In preliminary trials with the cv. Ventura, seeds were sown on 23 or 31 March and the seedlings from both sowing dates were planted out on 13, 19 or 25 May. To produce sturdy transplants the seedlings were sprayed with 0.18% Retacel [chlormequat] some 37-43 days after sowing. The best grade transplants and subsequently the highest yields (2.78 kg/plant) were obtained by sowing on 31 March and tra…	chlormequat;cultural methods;fruit vegetables;Growth regulators;plant growth regulators;production;responses;seedlings;Tomatoes;vegetables;Solanaceae;Solanum lycopersicum;CCC;chlorocholine chloride;growth substances;Lycopersicon esculentum;plant growth substances;plant hormones;vegetable crops;Solanales;eudicots;angiosperms;Spermatophyta;plants;eukaryotes;Solanum	Acta Universitatis Agriculturae Brno, A (Facultas Agronomica)		Journal Article	cab	9956	0	0	ANESS	0	0		0	0		0	0		0	0		0	0	0	0	0	0	0	0	0	0	0	0	0	0	0	0	0	0	0	0	0	0	0	0	0
L. Kapolyi	1984	The collaboration of industry and agriculture for development	A fulfillment of the tasks facing agriculture through the increased exploitation of the agro-ecological potential of the land and improved production efficiency can only be achieved by technological development and a stable industrial background. A fast response to technical challenges, the development of agricultural machinery, and a continued response to agriculture's needs by the chemical indu…	Agroindustrial relations;input industries;industry and agriculture;Hungary;Central Europe;Europe;Developed Countries;European Union Countries;OECD Countries	Társadalmi Szemle		Journal Article	cab	5389	8	0	ANESS	0	0		1	1	collaborat	0	0		0	0		0	0	0	0	0	0	1	1	0	0	0	0	0	0	0	0	0	0	0	0	0	0	0	0	8
L. P. Simonova	1984	Thematic maps in solving the problems involved in developing adaptive systems of land cultivation	Favours the agroecological orientation of geographical studies for developing adaptive systems of agriculture on a regional level. Suggests a 'bioindication' approach, when the characteristics of cultivated plants serve as indicators of the environment.-from English summary agroecological adaptive systems agriculture bioindication	(empty)	Vestnik Moskovskogo Universiteta, Seriya Geografiya		Journal Article	scopus //scopus ssci	5680	0	0	ANESS	0	0		0	0		0	0		0	0		0	0	0	0	0	0	0	0	0	0	0	0	0	0	0	0	0	0	0	0	0	0	0	0	0
M. A. Altieri	1984	Pest-management technologies for peasants: a farming systems approach	The development of crop-management technologies for peasant agriculture must fit the socio-economic and ecological features of small farming systems. Only through research that is multidisciplinary and agroecologically orientated, is it possible to understand fully the agro-socioeconomic circumstances that determine the management criteria and levels of resource use by small farmers. Results from…	(empty)	Crop Protection		Journal Article	scopus	173	45	1	AESS	0	0		5	5	peasant, -econo, disciplinary, socio, socioeconomic	1	2	econo	2	5	knowledge, farmer	0	0	0	0	0	0	1	1	4	4	0	0	0	0	1	2	0	0	0	0	2	5	0	0	45
M. A. Altieri	1984	Agroecology	Agroecology has evolved out of a worldwide increase in farm production juxtaposed against a growing concern for the environment. It therefore embraces the disciplines of ecology, agriculture, rural sociology and anthropology. This book looks at the emerging field of agroecology and the global problems under study. Divided into 4 parts, the first (chapters 1-6) provides a general background to agr…	agricultural entomology;Agricultural research;Agriculture;biology;Control;ecology;Farming systems;Integrated pest management;Pest control;agricultural systems;Agroecology;IPM		Division of Biological Control, University of California	Book	agricola	952	32	1	AESS	1	1	sociolog	2	1	anthropolog, socio	2	2	question, rural	0	0		0	0	1	1	0	0	0	0	1	1	0	0	0	0	2	2	0	0	0	0	0	0	0	0	32
M. K. Bruneau, J.	1984	Agro-ecological inventories, landscapes and remote sensing in the tropics. Methodological trial	The value of data derived from remote sensing in mapping of agricultural areas through analysis of surface type and delimitation of landscape types and interactions with biophysical conditions is discussed and the various computer systems available are considered. Following studies in N. and NE Thailand and NW and S. Malaysia a technique is proposed for production of agro-ecological maps. The rel…	Maps;Remote sensing;Malaysia;Thailand;APEC countries;ASEAN Countries;Commonwealth of Nations;Developing Countries;South East Asia;Asia;Threshold Countries	Agronomie Tropicale		Journal Article	cab//wos	12037	0	0	ANESS	0	0		0	0		0	0		0	0		0	0	0	0	0	0	0	0	0	0	0	0	0	0	0	0	0	0	0	0	0	0	0	0	0
M. K. Bruneau, J.	1984	( Agro- ecological inventories, landscapes and remote sensing in the tropics. Methodological trial, Thailand, Malaysia)	The value of data derived from remote sensing in mapping of agricultural areas through analysis of surface type and delimitation of landscape types and interactions with biophysical conditions is discussed and the various computer systems available are considered. Following studies in N and NE Thailand and NW and S Malaysia a technique is proposed for production of agro-ecological maps. The relev…	(empty)	Agronomie Tropicale		Journal Article	scopus	5448	0	0	ANESS	0	0		0	0		0	0		0	0		0	0	0	0	0	0	0	0	0	0	0	0	0	0	0	0	0	0	0	0	0	0	0	0	0
M. K. Bruneau, J.	1984	( Agro-ecological surveys, landscapes and remote sensing in tropical environments - methodological essay)	Radiometric classification at one or several dates and image combining provide a map of the surface states. This surface states map or classified image is processed in a second step by a textural analysis to get a regionalization in agro-ecological landscape units. These units are basic integrators of multispectral data for evaluating and monitoring the agricultural environment. By incorporating …	andscapes;emote sensing;ethodology;Land use;ropical zone.;ural planning	Espace Geographique		Journal Article	scopus //scopus ssci	8191	0	0	ANESS	0	0		0	0		0	0		0	0		0	0	0	0	0	0	0	0	0	0	0	0	0	0	0	0	0	0	0	0	0	0	0	0	0
M. K. McCall	1984	Incorporating distance constraints in the analysis of peasant farming systems	Argues that in African peasant agriculture, distance takes on increasing significance as farming populations are resettled and agglomerated with little intensification in evidence. Moreover the burdens of walking fall primarily on peasant women. Data collection methods and descriptive statements of the spatial relationships within a village or an agro-ecological zone, are outlined within the fram…	(empty)	Working Paper - Twente University of Technology, Enschede Technology & Development Group		Journal Article	scopus	133	32	1	AESS	0	0		3	7	peasant, -econo, argue	2	2	econo, rural	2	2	decision, village	0	0	0	0	0	0	1	1	3	6	0	0	0	0	2	2	0	0	0	0	2	2	0	0	32
M. N. Hess, T.;Obrębska-Starkelowa, B.	1984	A method of characterizing the thermal relations in mountainous areas / the lower Beskid range in the Polish Carpathians as example	The method discussed in the present paper permits the determination in detail of the mesoclimatic conditions on the basis of standard data provided by a network of a measurement stations. The passage from the data available at certain points and obtained from meteorological stations to spatial conceptions leads along the determination of the relationships between the altitude, various forms of th…	agroecological map;Beskid Range;Carpathians;mesoclimatic conditions;Air temperature;Climate condition;Geographical environment;Meteorological station;Mountainous area;Sensitive index;Thermal index;Thermal parameters	GeoJournal	Kluwer Academic Publishers	Journal Article	scopus //scopus ssci	7049	0	0	ANESS	0	0		0	0		0	0		0	0		0	0	0	0	0	0	0	0	0	0	0	0	0	0	0	0	0	0	0	0	0	0	0	0	0
M. Pesci	1984	Geographical studies of the environment in Hungary	Outlines the concept of an integrated geographical environment. Considers the assessment of the geomorphological environment, soil inventories, agro-ecological potential and the determination of areas susceptible to mass movement. -R.Land	agroc ecological potential;geomorphological environment;mass movement;soil inventories	Environmental management: British and Hungarian case studies. Proc. seminar, 1982	Akademiai Kiado// Studies in Geography in Hungary 16	Journal Article	scopus	6990	3	0	ANESS	0	0		0	0		1	2	movement	0	0		0	0	0	0	0	0	0	0	0	0	0	0	0	0	1	1	1	1	0	0	0	0	0	0	3
M. Wilczek	1984	Agroecological aspects of zoning of red clover (Trifolium pratense L.) seed production in the Lublin region. Part II. Seed yields	Seed yields of 6 red clover cv. were studied on 8 soil types in 6 zones of the Lublin region in 1971-6. Pseudopodzolic soils developed from loess on limestone, rendzinas and pseudopodzols developed from loess were best for red clover cultivation and highest seed yields (0.30-0.35 t/ha) were obtained in the E., SE and S. of the region.	seed production;soil;Trifolium pratense;Poland;Trifolium;Papilionoideae;Fabaceae;Fabales;eudicots;angiosperms;Spermatophyta;plants;eukaryotes;Central Europe;Europe;Developed Countries;European Union Countries;OECD Countries	Biuletyn Instytutu Hodowli i Aklimatyzacji Roślin		Journal Article	cab	12284	0	0	ANESS	0	0		0	0		0	0		0	0		0	0	0	0	0	0	0	0	0	0	0	0	0	0	0	0	0	0	0	0	0	0	0	0	0
M. Wilczek	1984	Agroecological aspects of zoning of red clover (Trifolium pratense L.) seed production in the Lublin region. Part I. Production zones and seed yield structure	6 zones were distinguished in the Lublin region on the basis of soil and climatic conditions and structure and level of red clover seed yields. Yield was determined mainly by number of seeds/inflorescence, number of inflorescences/m2 and 1000-seed weight. These were modified by soil and weather conditions during flowering and ripening. The best conditions were found in the E., SE and S. of the re…	seed production;Trifolium pratense;Poland;Trifolium;Papilionoideae;Fabaceae;Fabales;eudicots;angiosperms;Spermatophyta;plants;eukaryotes;Central Europe;Europe;Developed Countries;European Union Countries;OECD Countries	Biuletyn Instytutu Hodowli i Aklimatyzacji Roślin		Journal Article	cab	12285	0	0	ANESS	0	0		0	0		0	0		0	0		0	0	0	0	0	0	0	0	0	0	0	0	0	0	0	0	0	0	0	0	0	0	0	0	0
M. Z. Hoque	1984	Cropping systems in Asia: on-farm research and management	Presents the highlights of on-farm cropping systems research and development by the member country programme in the Asian Cropping Systems Network (ACSN) coordinated by the International Rice Research Institute. It includes detailed data-based presentations and discussion of farmers' existing cropping systems and testing of improved cropping patterns and component technologies in eight agroecolog…	(empty)		International Rice Research Institute, Manila	Journal Article	scopus	5522	10	0	ANESS	0	0		1	1	illustrate	0	0		2	2	discussion, farmer	0	0	0	0	0	0	0	0	1	1	0	0	0	0	0	0	0	0	0	0	2	2	0	0	10
N. N. B. Rozov, D. S.;Vadkovskaya, N. N.	1984	Development of agroecological models for forecasting the increase in soil fertility	A description is given of an agroecological model which includes climatic factors ("ecological regimes"), soil regimes which are formed by the joint effect of ecological regimes and soil properties, and management inputs such as water management, fertilization, crop rotation, which affect the soil regimes either directly or via the soil properties.	models;Soil fertility;soil management	Soviet Agricultural Sciences		Journal Article	cab//agricola	12078	0	0	ANESS	0	0		0	0		0	0		0	0		0	0	0	0	0	0	0	0	0	0	0	0	0	0	0	0	0	0	0	0	0	0	0	0	0
P. C. Jouve, Y.	1984	The application of analytical techniques to the study of agrarian systems	Agricultural transformation through research and development requires thorough and accurate analyses of farming systems. The use of analytical tools helps to: formulate technical and managerial advisory systems// identify development projects// re-direct applied research activities// and define the economic, social and institutional determinants of agricultural development. Analysis of farming sy…	economic analysis;Farming systems;methodology;research;agricultural systems;methods;studies	Cahiers de la Recherche Développement		Journal Article	cab	4426	33	1	AESS	0	0		3	3	agraria, institution, social	3	4	econo, rural, transform	0	0		0	0	0	0	0	0	1	1	2	2	0	0	0	0	3	3	1	1	0	0	0	0	0	0	33
P. F. Santibanez	1984	Zonification agroclimatique du chili méditerranéen intégrée à l’analyse agro-écologique	Chilean territory is characterized by a 1200 km long meridian belt with mediterranean climate, where water regimes vary from perarid to perhumid types, displaying a large variety of climatic conditions. Such situation is in favour of the diversification of agriculture, justifying detailed agrociimatic assesment. The agroclimatic zoning of the Chilean mediterranean zone is proposed, based upon an …	(empty)	Bulletin De La Societe Botanique De France-Actualites Botaniques		Journal Article	scopus	11257	0	0	ANESS	0	0		0	0		0	0		0	0		0	0	0	0	0	0	0	0	0	0	0	0	0	0	0	0	0	0	0	0	0	0	0	0	0
R. A. Alexander, P. K.	1984	Pesticide use, alternatives and workers' health in Cuba	Cuba provides a unique example of a country that is actively implementing a program to reduce its dependence on pesticides. This paper addresses Cuba's current efforts to develop and implement alternatives to pesticides and legislation to limit exposure and protect workers in the interim. In 1980 Cuba embarked on a national program to utilize alternatives to chemical pest control. This three-part…	pesticide;agricultural worker;arthropod;Cuba;fungus;geographic distribution;human;law;legal aspect;occupational health;organization and management;politics;prevention;rat;short survey;social aspect	International Journal of Health Services		Journal Article	scopus	5206	31	1	AESS	0	0		3	4	implement , politic, social	1	1	organization	4	5	knowledge, implementing, law, legal	0	0	0	0	0	0	0	0	1	2	2	2	0	0	0	0	1	1	0	0	3	3	2	2	31
R. B. Singh	1984	Rice production in Lao People's Democratic Republic	Rice production in Laos is discussed under the following headings: the agro-ecological settings, land resources, rice culture in Laos, production fluctuations and medium-term prospects of increasing food production in Laos. Data on area, yield, total production and per caput availability of rice are presented for 1970-83.	Production;Rice;Oryza;Oryza sativa;Lao People's Democratic Republic;paddy;Laos;Poaceae;Poales;commelinids;monocotyledons;angiosperms;Spermatophyta;plants;eukaryotes;ASEAN Countries;Indochina;South East Asia;Asia;Least Developed Countries;Developing Countries	International Rice Commission Newsletter		Journal Article	cab	12231	1	0	ANESS	0	0		0	0		0	0		1	2	people	0	0	0	0	0	0	0	0	0	0	0	0	0	0	0	0	0	0	1	1	0	0	1	1	1
S. C. Podlaski, Z.	1984	Measurement of electrical conductivity of water extracts of sugarbeet seed clusters as a simple method of determining inorganic germination inhibitors in sugarbeet	Conductivity of water extracts of sugarbeet seeds was a good measure of the content of inorganic inhibitors of germination. Under opt. conditions these inhibitors retarded germination and reduced seedling weight. Under drought conditions these effects were enhanced and germination capacity was also reduced. The content of inhibitors was affected by agroecological conditions, especially harvest da…	Electric potential;electrical conductivity;external electric potential;germination;growth inhibitors;inhibitors;leachates;seed germination;seed testing;Sugarbeet;vigour;Beta;Beta vulgaris var. saccharifera;electrical potential;vigor;Amaranthaceae;Caryophyllales;eudicots;angiosperms;Spermatophyta;plants;eukaryotes;Beta vulgaris	Biuletyn Instytutu Hodowli i Aklimatyzacji Roślin		Journal Article	cab	11236	0	0	ANESS	0	0		0	0		0	0		0	0		0	0	0	0	0	0	0	0	0	0	0	0	0	0	0	0	0	0	0	0	0	0	0	0	0
W. H. Verheye	1984	Land evaluation methodology and interpretation of the EC soil map of Europe ( France)	Investigates a land appraisal, made for a particular land utilisation type (ie mechanised winter wheat production) in three contrasting agro-ecological zones of France, using the methodology adopted by the EC working group. Recommends that appraisals are made by experienced and properly trained experts.-from Author	(empty)	Progress in land evaluation. Proc. seminar, Wageningen, 1983	Balkema, for CEC// EUR 9003	Journal Article	scopus	5593	0	0	ANESS	0	0		0	0		0	0		0	0		0	0	0	0	0	0	0	0	0	0	0	0	0	0	0	0	0	0	0	0	0	0	0	0	0
X.-Y. S. Ma, Xiao-Ying;Zhang, Li-Sheng;Liu, Fei;Wang Shou, Feng	1984	Some key problems of agricultural production in Tai Lake region ( China)	Firstly, it is important to adjust the agricultural productive structure to the rational utilization of land resources. Secondly, the drainage system of water logged fields can be improved by renovating the low lying land area. Thirdly, the construction of forest-shelter networks on farmland to resist natural calamities can improve the environment of the agroecosystem. Fourthly, it is important t…	(empty)	Acta Geographica Sinica		Journal Article	scopus //scopus ssci	5653	7	0	ANESS	0	0		0	0		2	2	econo, livelihood	1	1	people	0	0	0	0	0	0	0	0	0	0	0	0	0	0	2	2	0	0	0	0	1	1	0	0	7
	1984	Agricultural research in Bangladesh. Extension provides the potential for two-way communication	Extension workers are important intermediaries for carrying research innovations to farmers in Bangladesh, and the connection between farmers and researchers is usually made through extension workers. The Bangladesh Agricultural Research Council has developed a system for maintaining and strengthening the linkage between extension and research, using the following measures: (1) efforts to localiz…	diffusion of research;Extension;Research;wheat;Triticum;advisory services;extension activities;studies;Bangladesh;Poaceae;Poales;commelinids;monocotyledons;angiosperms;Spermatophyta;plants;eukaryotes;Commonwealth of Nations;Least Developed Countries;Developing Countries;South Asia;Asia	Agricultural Information Development Bulletin		Journal Article	cab	4317	14	1	AUESS	0	0		0	0		4	10	communicat, extension , innovation, training	2	5	farmer, researcher	0	0	0	0	0	0	0	0	0	0	0	0	2	2	3	7	1	1	0	0	2	5	0	0	14
B. Bélteky	1985	The utilization and expansion of primary biomass	With fossil energy reserves severely depleted, alternative energy sources need to be found. One such alternative that is renewable from year to year is biomass. The agro-ecological conditions of Hungary favour its production// however, the economic conditions permitting its utilization are required to ensure energy rationalization// utilization of waste and secondary raw materials// and the econo…	development;Energy sources;renewable resources;Hungary;Central Europe;Europe;Developed Countries;European Union Countries;OECD Countries	Gazdálkodás		Journal Article	cab	10990	3	0	ANESS	0	0		0	0		1	2	econo	0	0		0	0	0	0	0	0	0	0	0	0	0	0	0	0	1	2	0	0	0	0	0	0	0	0	3
C. K. Ssekabembe	1985	Perspectives on hedgerow intercropping	Hedgrow intercropping (alley cropping) is a relatively new technology involving growing agricultural crops between rows of planted tree species. Leucaena is the most widely studied tree species for the practice and research has indicated that it can yield over 200 kg ha-1 year-1 of nitrogen for application in the alleys where crops are planted. More herbage (and nitrogen) are obtained from narrow…	(empty)	Agroforestry Systems	Martinus Nijhoff/Dr. W. Junk Publishers	Journal Article	scopus	5622	3	0	ANESS	0	0		0	0		1	1	perspective	0	0		0	0	0	0	0	0	0	0	0	0	0	0	1	1	0	0	0	0	0	0	0	0	0	0	3
D. M. Weiner, S.;Munslow, B.;O'Keefe, P.	1985	Land use and agricultural productivity in Zimbabwe	The question of efficiency in use of the prime arable land resources in Zimbabwe, mainly in Mashonaland, is examined. The country's five agro-ecological zones are described and the agrarian structure examined as it relates to these zones. In response to the Government's call for 'Growth with Equity', much of the agrarian debate has tended to centre around the argument that equity in land distribu…	agricultural structure;Land use;productivity;rural development;subsaharan Africa;Africa South of Sahara;Zimbabwe;ACP Countries;Anglophone Africa;Africa;Commonwealth of Nations;Developing Countries;SADC Countries;Southern Africa	Journal of Modern African Studies		Journal Article	cab	1372	14	1	AUESS	0	0		1	2	agraria	2	2	question, rural	0	0		0	0	0	0	0	0	0	0	1	2	0	0	0	0	1	1	1	1	0	0	0	0	0	0	14
G. S. Várallyay, L.;Zilahy, P.;Rajkai, K.;Murányi, A.	1985	Soil factors determining the agro-ecological potential of Hungary	Agro-ecological potential maps of Hungary at a scale of 1:100 000 have been prepared with accompaning tables giving the distribution and extent of soil subtypes for administrative units and agro-ecological regions. The soil factors used to produce the maps are: soil subtypes, parent material, soil reaction, soil texture, soil water relations, organic matter content and soil depth. These maps and …	Maps;agro-ecological potential;Hungary;Central Europe;Europe;Developed Countries;European Union Countries;OECD Countries	Agrokemia es Talajtan		Journal Article	cab//agricola	12035	0	0	ANESS	0	0		0	0		0	0		0	0		0	0	0	0	0	0	0	0	0	0	0	0	0	0	0	0	0	0	0	0	0	0	0	0	0
H. Rees-Jones	1985	Farm systems survey IV. Al Jumah	A survey of 30 farms was carried out in the Al Jumah region as part of a programme of farm systems research in different agro-ecological zones. Sorghum was the dominant rainfed crop occupying 77% of the total dryland area. Wheat cv. Maesani and barley cv. Sagla and Baladi were the other main rainfed crops. The same wheat and barley cv. and maize cv. Roumi were also grown under irrigation. Control…	Barley;Farming systems;Maize;production;Wheat;Hordeum;Hordeum vulgare;Sorghum;Triticum;Zea mays;agricultural systems;corn;Yemen;Poaceae;Poales;commelinids;monocotyledons;angiosperms;Spermatophyta;plants;eukaryotes;Zea;Least Developed Countries;Developing Countries;Middle East;Threshold Countries;West Asia;Asia	Publication, Dhamar Agricultural Improvement Centre		Journal Article	cab	8914	0	0	ANESS	0	0		0	0		0	0		0	0		0	0	0	0	0	0	0	0	0	0	0	0	0	0	0	0	0	0	0	0	0	0	0	0	0
I. H. Láng, Zs;Nagy, A. Z.;Vályi, I.	1985	The biopotential of Hungary - present and future	The paper is based mainly on the results of the national survey reports "The agroecological potential of Hungary at the turn of the century" and "Possibilities of utilizing the biomass in Hungary" coordinated by the Hungarian Academy of Sciences. The main points of the reports have been presented and discussed at several regional and general assemblies. The basic aim is to contribute to the formi…	biomass;Energy sources;Hungary;Central Europe;Europe;Developed Countries;European Union Countries;OECD Countries	International Agrophysics		Journal Article	cab	9222	1	0	ANESS	0	0		0	0		0	0		1	1	strateg	0	0	0	0	0	0	0	0	0	0	0	0	0	0	0	0	0	0	0	0	1	1	0	0	1
I. Petrasovits	1985	Quantification of agroecological potential	Potential production is discussed in terms of environmental factors and agricultural inputs which can be quantified and from which actual yields as percentages of potential yields can be calculated. In the Pest district, that percentage for maize and wheat grown in the same year and under closely similar conditions varied in the range 30-80% with differences depending more on technology than on e…	lucerne;Maize;prediction;Wheat;yields;Medicago;Medicago sativa;Triticum;Zea mays;alfalfa;corn;Hungary;Papilionoideae;Fabaceae;Fabales;eudicots;angiosperms;Spermatophyta;plants;eukaryotes;Poaceae;Poales;commelinids;monocotyledons;Zea;Central Europe;Europe;Developed Countries;European Union Countries;OECD Countries	Internationale Zeitschrift der Landwirtschaft		Journal Article	cab	11992	0	0	ANESS	0	0		0	0		0	0		0	0		0	0	0	0	0	0	0	0	0	0	0	0	0	0	0	0	0	0	0	0	0	0	0	0	0
J. M. Muasya	1985	Application of farm management techniques in Kenya	This paper discusses the development and use of Farm Management Information Systems and the identification and definition of Agro Ecological Zones in Kenya. These developments have been of major importance in the planning of agriculture in Kenya, and in providing relevant specific information to advisers and farmers in their own particular localities. The paper was originally presented at the Ina…	diffusion of information;Farm management;information dissemination;subsaharan Africa;Africa South of Sahara;Kenya;ACP Countries;Anglophone Africa;Africa;Commonwealth of Nations;Developing Countries;East Africa	Journal of the International Farm Management Association		Journal Article	cab	11013	1	0	ANESS	0	0		0	0		0	0		1	1	farmer	0	0	0	0	0	0	0	0	0	0	0	0	0	0	0	0	0	0	0	0	1	1	0	0	1
L. A. Lewis	1985	Assessing soil loss in Kiambu and Murang'a Districts, Kenya	Soil loss was measured in Kiambu District during the long rainy season, 1982. From the data gathered during this period, the USLE was calibrated for the agro-ecologic conditions existing in the area. During 1983, soil loss measurements were collected in Murang'a District for the two growing seasons. Using the Kiambu calibrated USLE values, soil loss was estimated also for Murang'a. The significan…	(empty)	Geografiska Annaler, Series A: Physical Geography		Journal Article	scopus //scopus ssci	5503	0	0	ANESS	0	0		0	0		0	0		0	0		0	0	0	0	0	0	0	0	0	0	0	0	0	0	0	0	0	0	0	0	0	0	0	0	0
L. Szucs	1985	( Soil regions of the agricultural land of the north Hungarian Mountains and their assessment for production)	Soil regions follow the agro-ecologic units. The article gives the value of soils numerically. A new evaluational method is worked out, based on the system of genetic soil-classification.- K.Nemerkenyi	agricultural units;soil classification	Foldrajzi Kozlemenyek		Journal Article	scopus	6554	0	0	ANESS	0	0		0	0		0	0		0	0		0	0	0	0	0	0	0	0	0	0	0	0	0	0	0	0	0	0	0	0	0	0	0	0	0
M. K. McCall	1985	The significance of distance constraints in peasant farming systems with special reference to sub-Saharan Africa	Analysis of agricultural development potential at village level tends to neglect the factor of relative location, compared with the attention paid to physical resources and economic factors. This paper argues that, in African peasant agriculture, distance takes on increasing significance when farming populations are resettled and agglomerated, there being little intensification in evidence. The i…	(empty)	Applied Geography		Journal Article	scopus //scopus ssci	219	64	1	AESS	0	0		7	10	peasant, -econo, argue, labour, polic, settlement, socio	2	4	econo, rural	2	3	decision, village	0	0	0	0	0	0	1	1	7	9	0	0	0	0	2	4	0	0	0	0	2	3	0	0	64
N. T. M. T. Hemasiri De Silva, C.	1985	Increasing coconut production in Sri Lanka: the potential, strategies and government's role	A simple model is used to estimate the response of coconut supplies to government expenditure aimed at expanding coconut production. Reasons for a declining response rate in relation to the level of government expenditure on coconut development and in relation to the passage of time are considered. It is pointed out that government strategies to increase coconut production must take account of th…	(empty)	Quarterly Journal of International Agriculture		Journal Article	scopus//cab //scopus ssci	134	20	1	AUESS	0	0		2	2	-econo, socio	1	1	econo	1	2	strateg	0	0	0	0	0	0	0	0	2	2	0	0	0	0	1	1	0	0	1	1	1	1	0	0	20
P. K. R. Nair	1985	Classification of agroforestry systems	Classification of agroforestry (AF) systems is necessary in order to provide a framework for evaluating systems and developing action plans for their improvement. The AF Systems Inventory (AFSI) being undertaken by ICRAF provides the background information for an approach to classification. The words 'system', 'sub-system' and 'practice' are commonly used in AF literature. An AF system refers to …	(empty)	Agroforestry Systems	Martinus Nijhoff/Dr. W. Junk Publishers	Journal Article	scopus	72	19	1	AUESS	0	0		2	4	-econo, socio	1	2	econo	0	0		0	0	0	0	0	0	0	0	2	4	0	0	0	0	1	2	0	0	0	0	0	0	0	0	19
P. Štrbac	1985	Faunistic study of the family of wireworms (Coleoptera, Elateridae) in the agroecological conditions of wesern Bačka, Baranja and Slavonia	During a survey of the fauna of Elateridae in western Bačka, Baranja and Slavonia, Yugoslavia, 42 species belonging to 13 genera were identified. The most important genera were Agriotes, Athous, Melanotus and Adrastus, and the most abundant species were Agriotes ustulatus, A. sputator, Athous haemorrhoidales and Adrastus limbatus. The similarities between the species compositions of elaterids in …	agricultural entomology;arthropod pests;distribution;ecology;geographical distribution;Insect pests;pests;Surveys;Agriotes;Agriotes sputator;Agriotes ustulatus;arthropods;Athous;Coleoptera;Elateridae;insects;Adrastus;Adrastus limbatus;Athous haemorrhoidales;Jugoslavia;Melanotus;pest arthropods;pest insects;Yugoslavia;Hexapoda;invertebrates;animals;eukaryotes;Balkans;Southern Europe;Europe;Mediter…	Znanost i Praksa u Poljoprivredi i Prehrambenoj Tehnologiji		Journal Article	cab	6335	1	0	ANESS	0	0		0	0		0	0		1	1	family	0	0	0	0	0	0	0	0	0	0	0	0	0	0	0	0	0	0	1	1	0	0	0	0	1
P. Štrbac	1985	Coleoptera populations under the agroecological conditions of Slavonia and Baranja	An inventory of the total arthropod fauna sampled after harvest in Slavonia and Baranja, Yugoslavia, showed that the most frequent order was Coleoptera, which accounted for 60 to 70% of the total number of insects, with an average density of 3.7 individuals per square metre. Under the ecological conditions of the surveyed area the composition of Coleoptera families was fairly uniform. The most fr…	agricultural entomology;biology;Natural enemies;Predators;Predatory insects;soil;arthropods;Cantharidae;Carabidae;Cerambycidae;Coleoptera;Curculionidae;Elateridae;insects;Scarabaeidae;Staphylinidae;Tenebrionidae;Alleculidae;Baranja;Jugoslavia;predaceous insects;predacious insects;Slavonia;Yugoslavia;invertebrates;animals;eukaryotes;Hexapoda;Balkans;Southern Europe;Europe;Mediterranean Region	Znanost i Praksa u Poljoprivredi i Prehrambenoj Tehnologiji		Journal Article	cab	6341	0	0	ANESS	0	0		0	0		0	0		0	0		0	0	0	0	0	0	0	0	0	0	0	0	0	0	0	0	0	0	0	0	0	0	0	0	0
R. J. T. Petheram, A.	1985	Land classification for livestock farming systems research and development in Java	Eighteen main agroecological land units are identified in relation to altitude, rainfall and land use.	Land classification;Land use;Jawa;Indonesia;Java;APEC countries;ASEAN Countries;Developing Countries;South East Asia;Asia	Indonesian Agricultural Research &amp// Development Journal		Journal Article	cab	11935	0	0	ANESS	0	0		0	0		0	0		0	0		0	0	0	0	0	0	0	0	0	0	0	0	0	0	0	0	0	0	0	0	0	0	0	0	0
S. K. N. Nayar, S.;Bahadur, P.	1985	Results of Puccinia recondita f.sp. tritici virulence monitoring survey in India - 1981 and 1982	Virulence 45R31 (group 77) dominated during both years although it declined slightly. Virulence 1R5 (12B) was more frequent in the peninsular zone and 29R23 (104B) in central India. It appears that definite virulence frequency areas or ecological areas exist, possibly related to cultivars and agro-ecological factors. Leaf rust resistance genes Lr9, Lr19 and Lr24 conferred immunity and Lr10 was ef…	cereals;genetics;pathogens;physiological races;plant pathogenic fungi;plant pathogens;plant pathology;races;virulence;Wheat;fungi;Puccinia recondita;Pucciniaceae;Triticum;Triticum aestivum;fungus;phytopathogenic fungi;phytopathogens;phytopathology;plant-pathogenic fungi;Teliomycetes;India;eukaryotes;Puccinia;Pucciniales;Pucciniomycetes;Pucciniomycotina;Basidiomycota;Poaceae;Poales;commelinids;mon…	Indian Phytopathology		Journal Article	cab	9793	0	0	ANESS	0	0		0	0		0	0		0	0		0	0	0	0	0	0	0	0	0	0	0	0	0	0	0	0	0	0	0	0	0	0	0	0	0
V. Sooryanarayana	1985	Agro-ecological zones and agricultural land use in Malaysia: the potential contribution of soil taxonomy	Present agricultural land use in Peninsular Malaysia, land capability and soil suitability classification and the agro-ecological zones concept are discussed. The agro-ecology of rice production is considered taking into account the effect of climate, soils and management as yield-determining factors. The use of Soil Taxonomy (USDA Soil Survey 1975) as a basis for the adoption of suitable managem…	(empty)	Technical Bulletin - ASPAC Food & Fertilizer Technology Center		Journal Article	scopus//cab	5474	1	0	ANESS	0	0		0	0		0	0		1	1	adoption	0	0	0	0	0	0	0	0	0	0	0	0	0	0	0	0	0	0	0	0	1	1	0	0	1
Ž. R. Vidaček, Z.;Mojsinović, J.	1985	Agroecological and land reclamation problems in the area of Mura river hydrosystems	Soil factors limiting agricultural production around the section of the Mura river involved in the construction of four hydroelectric power plants include lack of nutrients, acidity, shallow soils and seasonal excess or deficiency of water. Areas which could benefit from meliorative measures are defined and the necessary drainage and irrigation schemes are indicated.	Reclamation;Water management;Jugoslavia;Mura Valley;water resource management;Yugoslavia;Balkans;Southern Europe;Europe;Mediterranean Region	Acta Biologica Iugoslavica, A (Zemljiste i Biljka)		Journal Article	cab	12257	3	0	ANESS	0	0		0	0		1	1	power	0	0		0	0	0	0	0	0	0	0	0	0	0	0	0	0	1	1	0	0	0	0	0	0	0	0	3
	1985	Micronutrients in tropical food crop production	This book is Vol. 14 in the series 'Developments in plant and soil sciences' and contains papers previously published in Fertilizer Research (1985) 7. The 10 papers cover the chemistry of micronutrients in soil// micronutrient needs of tropical food crops// micronutrient problems in tropical Asia, Latin America and Africa// micronutrients and the agroecology of tropical and mediterranean regions/…	crops;food crops;requirements;Trace element fertilizers;Trace elements;tropics;microelements;micronutrient fertilizers;tropical countries;tropical zones		Martinus Nijhoff	Book	cab	10804	0	0	ANESS	0	0		0	0		0	0		0	0		0	0	0	0	0	0	0	0	0	0	0	0	0	0	0	0	0	0	0	0	0	0	0	0	0
A. C. M. Diniz, G. C. de	1986	Map of the agro-ecological zones and vegetation of Cape Verde. I. Santiago Island	A description and map (1: 50 000) of the agro-ecological zones and vegetation of Santiago Island, Cape Verde are presented. 25 different types of plant communities are defined. Soil types and use are described briefly.	Plant communities;subsaharan Africa;Africa South of Sahara;Cape Verde;ACP Countries;Atlantic Ocean Islands;Community of Portuguese Language Countries;Least Developed Countries;Developing Countries;Portuguese Speaking Africa;Africa;West Africa	Garcia de Orta, Botânica		Journal Article	cab	12202	1	0	ANESS	0	0		0	0		0	0		1	1	language	0	0	0	0	0	0	0	0	0	0	0	0	0	0	0	0	0	0	0	0	0	0	1	1	1
A. J. F. Pascale, G. S.;Lamelas, C. M.;Casanova, M. R.	1986	Agroecological capability of Tucumán province for the soyabean crop	The capability of Tucumán province for dryland soyabean cropping was evaluated with climatic and land capability classifications. Five capability zones were obtained by combining both classifications. Yield within the thermally most suited region is restricted by water availability and soil limitations. Modification of the least good areas requires either the introduction of adapted cultivars or …	Land capability;soyabeans;Glycine (Fabaceae);soybeans;Argentina;Papilionoideae;Fabaceae;Fabales;eudicots;angiosperms;Spermatophyta;plants;eukaryotes;Developing Countries;Latin America;America;South America;Threshold Countries	Revista Industrial y Agrícola de Tucumán		Journal Article	cab	11934	0	0	ANESS	0	0		0	0		0	0		0	0		0	0	0	0	0	0	0	0	0	0	0	0	0	0	0	0	0	0	0	0	0	0	0	0	0
A. J. Haverkort	1986	Yield levels of potato crops in Central Africa	The countries Burundi, Rwanda, Uganda and Zaire, sharing the Zaire-Nile Divide highlands, grow over 110 000 ha of potatoes annually. Farms are smaller than 1 ha and potato yields are about 7 t/ha. All cultivation is done manually and inputs such as fertilizers and pesticides are not used, due either to their unavailability or their high cost. Since 1980, national potato research programmes have s…	(empty)	Agricultural Systems		Journal Article	scopus//cab	5702	0	0	ANESS	0	0		0	0		0	0		0	0		0	0	0	0	0	0	0	0	0	0	0	0	0	0	0	0	0	0	0	0	0	0	0	0	0
A. Lichkov	1986	Effect of certain agro-ecological factors on the preservation and distribution of virus Y in potato fields	Potato virus Y infection on tubers left after harvest and overwintering in the field was 3.45-20.75%. There was 2.2-3.2% more infection at lower than at higher altitudes. Elimination of initial infection in fields reduced incidence in the 3rd generation planting stock by a factor of 1.8-2.7.	crops;Diseases;epidemiology;infection;pathogens;plant pathogens;plant pathology;plant viruses;Potatoes;root crops;potato virus Y;Solanum tuberosum;viruses;phytopathogens;phytopathology;POTATO Y POTYVIRUS;viruses of plants;Bulgaria;Potyvirus;Potyviridae;positive-sense ssRNA Viruses;ssRNA Viruses;RNA Viruses;Solanum;Solanaceae;Solanales;eudicots;angiosperms;Spermatophyta;plants;eukaryotes;Balkans;S…	Rasteniev'dni Nauki		Journal Article	cab	10796	0	0	ANESS	0	0		0	0		0	0		0	0		0	0	0	0	0	0	0	0	0	0	0	0	0	0	0	0	0	0	0	0	0	0	0	0	0
B. J. Henricksen	1986	Determination of agro-ecological zones in Africa: ILCA activities and expectations	Work done by ILCA on agro-ecological zonation and the use of models to predict environmental effects on pastoral and agricultural systems is outlined. Agroclimatic models used include an FAO length-of-growing-period model, the Australian CSIRO WATBAL model which provides estimates of changes in soil moisture for use in pasture growth modelling, a rainfall classification and biomass estimation mod…	(empty)	ILCA Bulletin		Journal Article	scopus//cab	5526	0	0	ANESS	0	0		0	0		0	0		0	0		0	0	0	0	0	0	0	0	0	0	0	0	0	0	0	0	0	0	0	0	0	0	0	0	0
B. Nasim	1986	Agro-ecological boundary of wheat farming in Jordan	A study of wheat production in &gt//500 villages in Jordan during 1967-85 was used to delimit areas suitable for agriculture, estimating the probability of obtaining yields of 60 kg/dunum. In areas where the probable yield was &gt//60 kg/dunum, the coeff. of variation was 40-50% and there was &gt//70% probability of producing wheat economically. [1 dunum = 0.1 ha]	Wheat;Triticum;Jordan;Poaceae;Poales;commelinids;monocotyledons;angiosperms;Spermatophyta;plants;eukaryotes;Developing Countries;Middle East;West Asia;Asia	Dirasat		Journal Article	cab	12405	4	0	ANESS	0	0		0	0		1	1	econo	1	1	village	0	0	0	0	0	0	0	0	0	0	0	0	0	0	1	1	0	0	0	0	1	1	0	0	4
E. F. Viglizzo	1986	Agroecosystems stability in the argentine pampas	Consideration of yield stability seems to be especially relevant to agroecosystems that are exposed to environmental perturbations. Improved knowledge about agroecosystem structures and functions and their relationships to the surrounding environment is required. The three main purposes of this work were: (a) to improve knowledge about some ecosystem structures and functions// (b) to evaluate the…	(empty)	Agriculture, Ecosystems and Environment		Journal Article	scopus	5492	4	0	ANESS	0	0		0	0		1	1	perspective	1	2	knowledge	0	0	0	0	0	0	0	0	0	0	0	0	0	0	1	1	0	0	0	0	1	2	0	0	4
G. B. B. Singh, P. N.;Kaur, R.	1986	Comparative performance of phosphal and single super-phosphate in different agro-ecological situations	Phosphal, a calcined Ca-Al phosphate, was evaluated at 11 centres in India against single superphosphate (SSP) during three years. Direct, cumulative and residual responses were determined for rice-rice systems on medium black, deep black and laterite soils, rice-wheat on alluvial soil, maize-wheat on submontaneous, chestnut brown and deep black soils, bajra-wheat on sierozem, desert and medium b…	assessment;Cereals;Fertilizers;maize;millets;nutrition;pearl millet;phosphorus;Phosphorus fertilizers;residues;rotations;sources;superphosphate;wheat;Pennisetum glaucum;Sorghum;Triticum;Zea mays;bulrush millet;corn;crop rotation;fertilisers;phosphal;phosphate fertilizers;rotational cropping;India;Pennisetum;Poaceae;Poales;commelinids;monocotyledons;angiosperms;Spermatophyta;plants;eukaryotes;Zea;…	Fertiliser News		Journal Article	cab	8726	0	0	ANESS	0	0		0	0		0	0		0	0		0	0	0	0	0	0	0	0	0	0	0	0	0	0	0	0	0	0	0	0	0	0	0	0	0
G. B.-P. Balent, M.	1986	( Pastoral practices and land strategies: two key elements of the decline of mountain husbandry in the central Pyrenees)	During this century mountain agricultural activity has declined a lot. In the central Pyrenees strict village rules aimed at controlled pastoral uses have strongly decreased. After an analysis of the process of decline, and some speculation about agro-ecological and social factors, the authors stress the necessity of improving the management of such pastoral areas and their resources. -from Engli…	(empty)	Revue Geographique des Pyrenees et du Sud-Ouest		Journal Article	scopus	5454	10	0	ANESS	0	0		1	1	social	0	0		2	2	strateg, village	0	0	0	0	0	0	0	0	1	1	0	0	0	0	0	0	0	0	1	1	1	1	0	0	10
H. J. Spath	1986	The agro-ecological dry boundary equation. Re-definition and mobility of the dry boundary of non-irrigated agriculture in the central Great Plains of North America	The basic ecological principle in land use, the conservation of soil, is the key to the continuity of agriculture in the Plains as a representative of the remaining arable semi-arid granaries and is also the central point in this new definition of the agro- ecological dry boundary. -from Journal translation	(empty)	Applied Geography and Development		Journal Article	scopus	5667	0	0	ANESS	0	0		0	0		0	0		0	0		0	0	0	0	0	0	0	0	0	0	0	0	0	0	0	0	0	0	0	0	0	0	0	0	0
H. R. R. Bork, H.	1986	Transferable parameterization methods for distributed hydrological and agroecological catchment models	The application of distributed hydrological and agroecological models requires the knowledge of model parameters, boundary conditions and initial conditions for each element of the three-dimensional finite difference grid in the catchment area under survey. This paper discusses methods suitable for processing the values of such parameters. The Digital Relief Model can be used to compute the ecolo…	(empty)	Catena		Journal Article	scopus//cab	5684	1	0	ANESS	0	0		0	0		0	0		1	1	knowledge	0	0	0	0	0	0	0	0	0	0	0	0	0	0	0	0	0	0	0	0	1	1	0	0	1
I. S. Petrasovits, Gyorgy	1986	Prognosis for Long-Term Development in Agricultural Water Management	Prognostic research is aimed at delineating the possible location, characteristics and magnitude of interferences in water management for the development of land use and at determining some important interrelations between land use and water management. The authors presented in this paper the results worked out by an expert's working group directed by themselves and published in a final report ea…	AGRICULTURE - Hydrology;WATER RESOURCES - Management;AGROECOLOGIC POTENTIALS;HOMOGENEOUS AREAL UNITS;IRRIGATION WATER MANAGEMENT;REGIONAL PLANNING	Vizugyi Kozlemenyek		Journal Article	scopus	6567	3	0	ANESS	0	0		0	0		1	1	econo	0	0		0	0	0	0	0	0	0	0	0	0	0	0	0	0	1	1	0	0	0	0	0	0	0	0	3
J. D. H. A. Lambert, J. T.	1986	Nutrient dynamics in milpa agriculture and the role of weeds in initial stages of secondary succession in Belize, C.A	Nutrient levels, soil moisture and soil organic matter were monitored monthly during a three year period in a site cleared for shifting agriculture (milpa) and in adjacement undisturbed high bush forest soils in Belize. Throughout the study there was no evidence of a decline in available nutrient levels in the cleared site. Sharp changes in P and Mn were considered indicative of wetting and dryin…	Burning;Corn;Nutrient dynamics;Secondary succession;Weeds	Plant and Soil	Kluwer Academic Publishers	Journal Article	scopus	9450	0	0	ANESS	0	0		0	0		0	0		0	0		0	0	0	0	0	0	0	0	0	0	0	0	0	0	0	0	0	0	0	0	0	0	0	0	0
J. H. C. Wildin, A.;Pratchett, D.	1986	Commercial usage of improved pastures in the Australian tropics	Tropical Australia has only 29 million hectares (9.6%) suitable for cultivation or intensive improved pasture development. In 1984 the area with improved pastures was 1.41 million hectares of which Queensland had 1.36 million hectares. The beef herd in tropical Australia then was 6.4 million head of which 66%, 22% and 12% were in Queensland, the Northern Territory and Western Australia respective…	(empty)	Proc. 3rd Australian conference on tropical pastures, Rockhampton, 1985	Tropical Grassland Society of Australia, St. Lucia// Occasional Publication, 3	Journal Article	scopus	5516	0	0	ANESS	0	0		0	0		0	0		0	0		0	0	0	0	0	0	0	0	0	0	0	0	0	0	0	0	0	0	0	0	0	0	0	0	0
J. K. R. Nyoro, J. D. M.	1986	Economics of agricultural production on smallholder coffee farms in Kenya	A study on the economic characteristics of farming systems in Kenya's main coffee producing districts, viz. Kiambu, Murang'a, Nyeri, Kirinyaga, Embu, Machakos, Kisii and Meru districts, based on information from 2 farm surveys in 1983/84 and 1984/85, developed a series of farm models to represent different agro-ecological zones and smallholder farm sizes. Comparisons are presented on the cost and…	Coffee;income;production costs;small farms;Coffea;subsaharan Africa;Africa South of Sahara;Kenya;Rubiaceae;Gentianales;eudicots;angiosperms;Spermatophyta;plants;eukaryotes;ACP Countries;Anglophone Africa;Africa;Commonwealth of Nations;Developing Countries;East Africa	Kenya Coffee		Journal Article	cab	3841	23	1	AUESS	0	0		2	2	labour, school	2	6	econo, income	1	1	family	0	0	0	0	0	0	0	0	2	2	0	0	1	1	2	4	1	1	0	0	1	1	0	0	23
K. N. Balakrishnan, N.	1986	Heat unit efficiency in pigeonpea	Three late (growing period 150-180 days) and 3 early (105-120 days) cultivars were sown on the same day in February, June and September, 1984. Heat unit efficiency (HUE = total dry matter accumulation (DMA) ÷ growing degree days) was significantly correlated with seed yield at flowering and harvest but not 30 days after sowing. The late cultivars had higher DMA values than the early cultivars, re…	grain legumes;growth period;heat sums;pigeon peas;sowing date;temperature;Cajanus cajan;heat units;Madras;pulses;temperature sums;thermal units;India;Tamil Nadu;Cajanus;Papilionoideae;Fabaceae;Fabales;eudicots;angiosperms;Spermatophyta;plants;eukaryotes;Commonwealth of Nations;Developing Countries;South Asia;Asia	Madras Agricultural Journal		Journal Article	cab	11721	0	0	ANESS	0	0		0	0		0	0		0	0		0	0	0	0	0	0	0	0	0	0	0	0	0	0	0	0	0	0	0	0	0	0	0	0	0
M. A. A. Altieri, M. K.	1986	An ecological basis for the development of alternative agricultural systems for small farmers in the Third World	A strategy for small farm development in the Third World is suggested, emphasizing preservation of traditional farming systems while maintaining biological and genetic diversity. Basing agricultural development on indigenous knowledge, technology, and social organization can provide important guidelines for the design of cropping systems that allow low-income farmers to produce subsistence and ca…	(empty)	American Journal of Alternative Agriculture		Journal Article	scopus//cab	55	32	1	AESS	0	0		2	2	peasant, social	4	7	econo, income, organization, rural	4	9	farmer, knowledge, strateg, sustainab	0	0	0	0	0	0	0	0	2	2	0	0	0	0	4	7	0	0	1	1	4	8	0	0	32
M. Alam	1986	Level and composition of capital in irrigated agriculture of Bangladesh: evidence from tubewell irrigated villages of Comilla and Rajshahi	The study analyses the extent to which structural factors such as tenancy and scale are related to the level and composition of capital accumulation. Two tube well irrigated villages of two different agro-ecological areas of Bangladesh were selected for study. The paper employs the Schultzian model as its analytical framework and broadly confirms the Schultzian hypothesis that tenancy acts as an …	Capital formation;economics;economies of scale;irrigated farming;Irrigation;rural development;surveys;tenancy;villages;watering;Bangladesh;Commonwealth of Nations;Least Developed Countries;Developing Countries;South Asia;Asia	Bangladesh Development Studies		Journal Article	cab	9562	7	0	ANESS	0	0		0	0		2	3	econo, rural	1	3	village	0	0	0	0	0	0	0	0	0	0	0	0	0	0	0	0	2	3	1	1	1	1	1	1	7
M. C. Boubekraoui, C.	1986	(Tafilalt today. Ecological and social regression of a south Moroccan palm grove)	The Tafilalt palm groves, a particularly fragile social and economic environment, are menaced by destruction. The approximate equilibrium which assured their resistance to the environmental constraints of the desert seems to be increasingly compromised, as much by ecological as socioeconomic evolution. An agro-ecological map shows recent evolution of the Tafilalt and sums up the analysis of the d…	(empty)	Revue Geographique des Pyrenees et du Sud-Ouest		Journal Article	scopus	23	27	1	AESS	0	0		3	3	social, socio, socioeconomic	1	2	econo	0	0		0	0	0	0	0	0	1	1	2	2	0	0	0	0	1	2	0	0	0	0	0	0	0	0	27
P. B. Eyzaguirre	1986	The ecology of swidden agriculture and agrarian history in Sao Tome	The case of swidden farming on Sao Tome demonstrates the importance of social and political factors in the development of farming systems and specific agro-ecologies. Based on a field survey of sixty farms in 1981-82, describes the origin and development of swidden agriculture in Sao Tome and the implications of this type of farming for ecological theory and development projects in Africa. -from …	(empty)	Cahiers d'Etudes Africaines		Journal Article	scopus//cab //scopus ssci	206	27	1	AESS	0	0		3	3	agraria, politic, social	1	1	histor	0	0		0	0	0	0	0	0	1	1	2	2	0	0	1	1	0	0	0	0	0	0	0	0	0	0	27
P. Lowe	1986	Profitable tree farming	Despite artificially low market prices of wood products, a strong argument is presented for their valuation by imputed shadow prices of alternative supply - principally, coal equivalent value. A conservative product mix (12% poles/posts, 88% fuelwood) is assumed for the yield from typical Eucalyptus plantations across the range of agro-ecological zones of Zimbabwe. A realistic costing is given, a…	broadleaves;domestic trade;economics;Farm forestry;Prices;private forestry;profitability;Timber trade;trees;Valuation;woody plants;Eucalyptus;Eucalyptus camaldulensis;Eucalyptus grandis;Eucalyptus tereticornis;plants;broadleaved trees;subsaharan Africa;tree farming;woodlot forestry;Africa South of Sahara;Zimbabwe;Myrtaceae;Myrtales;eudicots;angiosperms;Spermatophyta;eukaryotes;ACP Countries;Anglo…	Zimbabwe Agricultural Journal		Journal Article	cab	9404	9	0	ANESS	0	0		0	0		3	5	market , price, econo	0	0		0	0	0	0	0	0	0	0	0	0	0	0	0	0	2	3	2	2	0	0	0	0	0	0	9
P. R. Anker, M.;Strand, G. H.;Wang, B.	1986	A decision-making tool for land evaluation in the developing countries	The Land Evaluation System which has been developed by the Norwegian Computing Center for the Soil Survey Unit of Zambia is described. Developed on an IBM/AT personal computer, the system requires two main sources of input data. First, the spatial data is digitized from existing soil and agro-ecological maps. Second, the potential for any given crop to grow in any given area on any given soil is …	computer data;Soil Survey;Zambia	Auto Carto London. Proc. conference, 1986. Vol. 2	distributed Royal Institution of Chartered Surveyors	Journal Article	scopus	10252	4	0	ANESS	0	0		0	0		1	1	question	1	1	decision	0	0	0	0	0	0	0	0	0	0	0	0	0	0	1	1	0	0	1	1	0	0	0	0	4
P. Vasek	1986	(Theoretical and methodological approaches to the evaluation of the production capacity of the agricultural land funds in CSSR)	The basic task of the new bonification of the Czechoslovak land funds is to as perfectly and exactly as possible know the agro-ecological characteristics of the agricultural land, their influence on the production- and income-producing capacity of the agricultural production. In the course of the works on bonification there was a complex bonification information system created, being actually app…	(empty)	Ekonomicky Casopis		Journal Article	scopus	24	14	1	AUESS	0	0		1	1	theoretic	2	2	econo, income	0	0		0	0	0	0	0	0	1	1	0	0	0	0	0	0	2	2	0	0	0	0	0	0	0	0	14
S. K. Maity	1986	Agro-ecological environment and agricultural productivity in Sundarbans, West Bengal	The soil, climate, people and agricultural productivity of Sundarban delta were studied. This delta measures 9 630 sq km of which about 44.3% is forest. The climate is sub-tropical with high humidity and high annual rainfall. The cultivated area is 3 10 570 ha, having mostly clay and clay loam types of soil. Rice is the principal crop of this region. High soil salinity, the presence of undergroun…	Agricultural regions;Farming systems;productivity;rice;potatoes;Oryza;Oryza sativa;Solanum tuberosum;agricultural systems;paddy;India;West Bengal;Poaceae;Poales;commelinids;monocotyledons;angiosperms;Spermatophyta;plants;eukaryotes;Solanum;Solanaceae;Solanales;eudicots;Commonwealth of Nations;Developing Countries;South Asia;Asia	Environment and Ecology		Journal Article	cab	6501	2	0	ANESS	0	0		0	0		0	0		2	2	adoption, people	0	0	0	0	0	0	0	0	0	0	0	0	0	0	0	0	0	0	0	0	2	2	0	0	2
T. Christiansen	1986	Field experience with different types of remote-sensing data in a small-scale soil and land resource survey in southern Tanzania	During a small-scale agro-ecological land resource and soil survey for the Iringa region in southern Tanzania the advantages and imperfections of black and white panchromatic aerial photographs and two types of Landsat MSS imagery (standard false-colour composites, colour-enhanced imagery) were examined. Both types of satellite imagery turned out to be of little use in areas with high rainfall (9…	(empty)	Remote sensing for resources development and environmental management. Proc. 7th ISPRS Commission VII symposium, Enschede, 1986. Vol. 1	Balkema	Journal Article	scopus	5556	0	0	ANESS	0	0		0	0		0	0		0	0		0	0	0	0	0	0	0	0	0	0	0	0	0	0	0	0	0	0	0	0	0	0	0	0	0
T. M. Adhanom	1986	Variation in Ethiopian niger (Guizotia abyssinica Cass.)	Analysis of data on variation in 7 vegetative and 5 floral traits from 50 populations collected in a wide range of Ethiopian agroecological environments at altitudes between 1100 and 2500 m revealed that 61.5% of the traits were significant in discriminating between populations// these were, in order of importance, days from sowing to flowering, branch number/plant, leaf length, plant height, flo…	breeding;fatty oil plants;genetic resources;oil plants;oilseed plants;Guizotia abyssinica;plants;Abyssinia;gene resources;oil crops;oilseed crops;subsaharan Africa;Africa South of Sahara;Ethiopia;Guizotia;Asteraceae;Asterales;eudicots;angiosperms;Spermatophyta;eukaryotes;ACP Countries;East Africa;Africa;Least Developed Countries;Developing Countries	PGRC/E.ILCA Germplasm Newsletter		Journal Article	cab	9394	0	0	ANESS	0	0		0	0		0	0		0	0		0	0	0	0	0	0	0	0	0	0	0	0	0	0	0	0	0	0	0	0	0	0	0	0	0
W. H. Ebert, F.	1986	Microelectronics in the service of plant protection	Examples are given to illustrate the use of microcomputers in the management of integrated plant protection in the GDR. Systems analysis and modelling are used to develop an agroecological systems model of winter wheat production. With a microcomputer the model makes it possible to monitor the level of damage and pests, etc., forecast the economic viability of dealing with the main causes of dama…	microcomputers;models;Plant protection;wheat;Triticum;crop protection;East Germany;personal computers;German Democratic Republic;Germany;Poaceae;Poales;commelinids;monocotyledons;angiosperms;Spermatophyta;plants;eukaryotes;Developed Countries;European Union Countries;OECD Countries;Western Europe;Europe	Kooperation		Journal Article	cab	5123	11	1	AUESS	0	0		1	1	illustrate	1	1	econo	0	0		0	0	0	0	0	0	0	0	1	1	0	0	0	0	1	1	0	0	0	0	0	0	0	0	11
W. P. Dazhong, D.	1986	Seventeenth century organic agriculture in China: II. Energy flows through an agroecosystem in Jiaxing region	The energy flows in a seventeenth century agroecosystem in Jiaxing region of eastern China were analyzed on the basis of historical data. The agroecosystem included cropping, mulberry-silkworm, livestock, and fishing systems. In terms of energy, the agroecosystem was sustainable. Human labor provided all the power with inputs of about 3700 hr per hectare of farmland. Most or 70% of the labor was …	agriculture;agroecology;China;energy flow;organic agriculture	Human Ecology	Kluwer Academic Publishers-Plenum Publishers	Journal Article	scopus //scopus ssci	13	15	1	AUESS	0	0		0	0		4	5	corporat, power, histor, household	3	5	labor, people, sustainab	0	0	0	0	0	0	0	0	0	0	0	0	0	0	4	5	0	0	0	0	3	5	0	0	15
W. P. Dazhong, D.	1986	Seventeenth century organic agriculture in China: I. Cropping systems in Jiaxing region	The cropping systems of seventeenth century traditional organic agriculture in the Jiaxing region of eastern China required about 2000 hr of labor per hectare for rice production. Rice and related grain crops were produced employing only human power. The input was about 200 times that for most mechanized grain production today. The charcoal or fossil energy input to produce simple hand tools acco…	agriculture;agroecology;China;energy flow;organic agriculture	Human Ecology	Kluwer Academic Publishers-Plenum Publishers	Journal Article	scopus//agricola //scopus ssci	6585	8	0	ANESS	0	0		0	0		2	2	corporat, power	2	2	knowledge, labor	0	0	0	0	0	0	0	0	0	0	0	0	0	0	2	2	0	0	0	0	2	2	0	0	8
W. Winiger	1986	(Evaluation of the agro- ecologic potential and its use in the area of Mount Kenya)	An application-oriented research programme is presented, the main purpose of which is the evaluation of the agro-ecologic resources and their potential use for small-scale agriculture. Northeast of Mount Kenya (Laikipia District), ecological conditions vary (from evergreen montain forests to semiarid dry savanna) within short distances and land use is in complete transition. With the means of pro…	input/output scenarios;Kenya;Laikipia;marginalization;Mount Kenya;natural resources;rainfed agriculture	Geomethodica: Veroffentlichungen des Basler Geomethodischen Colloquiums		Journal Article	scopus	4997	15	1	AUESS	0	0		1	1	marginalization	2	4	econo, income	1	1	societ	0	0	0	0	0	0	0	0	0	0	1	1	0	0	2	4	0	0	0	0	1	1	0	0	15
Z. M. N. Lu, W. Y.;Zhang, Y.	1986	Field studies of stomatal resistance in wheat as influenced by soil water content	Concurrent observations of soil water potential and leaf stomatal diffusion resistance were made on 2 plots of wheat grown at Datun Agro-ecological Experimental Station in Beijing under 2 different soil water conditions. Soil water potential affected the diffusion resistance of wheat leaf stomata under normal conditions// stomata in the lower epidermis were more sensitive to soil water potential …	leaves;moisture;resistance;soil;stomata;Stomatal movement;Water balance;Wheat;Triticum;Peking;People's Republic of China;Beijing;China;Poaceae;Poales;commelinids;monocotyledons;angiosperms;Spermatophyta;plants;eukaryotes;Northern China;APEC countries;Developing Countries;East Asia;Asia	Acta Botanica Sinica		Journal Article	cab	11964	4	0	ANESS	0	0		0	0		1	1	movement	1	1	people	0	0	0	0	0	0	0	0	0	0	0	0	0	0	0	0	1	1	0	0	0	0	1	1	4
A. Hofmayer	1987	Evaluation of natural resources for agricultural production: a comparison of selected investigations from a methodological point of view	Of the three bases of farming resources: biologic-genetical, natural environmental, agronomic production potential, the second, the geo-ecological potential of location, is the one least amenable to influence by man and is therefore the logical foundation for estimating the total potential of the earth for crop production. The methods developed by landscape-ecological geography and other environm…	agricultural production;crop production;environmental science;farming resources;landscape-ecological geography;methodological catalogue;natural resources;production potential;resources evaluation	Wirtschaftsgeographische Studien		Journal Article	scopus //scopus ssci	1266	27	1	AESS	0	0		3	3	-econo, politic, socio	1	1	econo	0	0		0	0	0	0	0	0	0	0	3	3	0	0	0	0	1	1	0	0	0	0	0	0	0	0	27
A. Kawalec	1987	Agroecological potential: evaluation and application - the case of the Central African Republic	The productivity of rain-fed agriculture in CAR is examined in relation to existing inadequate knowledge of environmental variables. Description of climate and evapotranspiration measurements are linked to a regional classification of agroecological features. -W.T.S.Gould	agroecological features;climate;environmental variables;evapotranspiration;rain-fed agriculture;Central African Republic	Africana Bulletin		Journal Article	scopus	7037	1	0	ANESS	0	0		0	0		0	0		1	1	knowledge	0	0	0	0	0	0	0	0	0	0	0	0	0	0	0	0	0	0	0	0	1	1	0	0	1
A. Martínez Cortizas	1987	Agroecological zones of Galicia (NW Spain): FAO climatic zones	The climatic characteristics of Galicia (north west Spain) are described in terms of the FAO Agroecological Zones Project (1978). Both subtropical and temperate thermal zones were recognised, the former being subdivided by temperature differences between coastal and non-coastal stations. Growing seasons were identified at temperature constraints of 2°C and 7°C, the limits of crophillic and termop…	agroecological zones;Climate;Spain;Developed Countries;European Union Countries;Mediterranean Region;OECD Countries;Southern Europe;Europe	Anales de Edafología y Agrobiología		Journal Article	cab	7190	0	0	ANESS	0	0		0	0		0	0		0	0		0	0	0	0	0	0	0	0	0	0	0	0	0	0	0	0	0	0	0	0	0	0	0	0	0
B. A. N. Kalu, J. C.	1987	Crop yields under the traditional cropping patterns in a middle-belt savanna agro-ecological zone of Nigeria	A farming systems study was carried out from 1983 through 1985 among the rural farmers of the Middle-Belt agro-ecological zone of Benue State in Nigeria. The study aimed at providing the baseline data needed for evaluating the traditional cropping patterns and for assessing the magnitude of their effects on yields and returns from farms. Crop yields were found to be affected by several components…	(empty)	Agricultural Systems		Journal Article	scopus//wos//agricola	5521	4	0	ANESS	0	0		0	0		1	1	rural	1	2	farmer	0	0	0	0	0	0	0	0	0	0	0	0	0	0	1	1	0	0	0	0	1	2	0	0	4
B. Jačinac	1987	Combine harvesting of oilseed rape as related to the condition of the crop and the suitability of the combine harvester under the agroecological conditions of Kosovo	Direct combine harvesting of oilseed rape was investigated using a Zmaj 141 combine equipped with a cereal header, a header with no tines on the reel bars and a header specially designed for oilseed rape. Data were collected on seed losses as related to vertical and horizontal position of the reel, and peripheral velocity and its relationship with forward speed, at 2 sites and 5 stages of maturit…	combine harvesters;harvesting losses;Rape;swede rape;Brassica napus var. oleifera;Brassicales;canola;Capparales;Jugoslavia;oilseed rape;Yugoslavia;Brassica napus;Brassica;Brassicaceae;eudicots;angiosperms;Spermatophyta;plants;eukaryotes;Balkans;Southern Europe;Europe;Mediterranean Region	Poljoprivredna Znanstvena Smotra		Journal Article	cab	10198	0	0	ANESS	0	0		0	0		0	0		0	0		0	0	0	0	0	0	0	0	0	0	0	0	0	0	0	0	0	0	0	0	0	0	0	0	0
C. M. Girard	1987	Spectral and botanical classification of grasslands: Auxois example	Botanical observations were made in the field, and in situ reflectance measurements were made over a French test-site in Auxois (Burgundy). Reflectance measurements were made with a multi-channel radiometer (ISCO SR 140) and a two band, hand-held Biometer, at four different periods during the growing season. Principal components analysis of the reflectance data show that the most important wavele…	(empty)	Advances in Space Research		Journal Article	scopus	5655	4	0	ANESS	0	0		0	0		1	1	transform	1	1	knowledge	0	0	0	0	0	0	0	0	0	0	0	0	0	0	1	1	0	0	0	0	1	1	0	0	4
C. V. Kalima, W. J.	1987	Application of FAO Guidelines on Land Evaluation for Rainfed Agriculture in Zambia: criticisms and proposals	The new land evaluation system of Zambia is based on that developed by FAO, although some changes have been made to suit local conditions. The importance of climate in land evaluation is emphasized. The Zambian system uses sub-qualities with rating options, crop type (single crops) and agro-ecological zones. The suitability classes consist of four suitable and three unsuitable classes. The collec…	Land evaluation;subsaharan Africa;Africa South of Sahara;Zambia;ACP Countries;Anglophone Africa;Africa;Commonwealth of Nations;Least Developed Countries;Developing Countries;SADC Countries;Southern Africa	FAO World Soil Resources Reports		Journal Article	cab	11942	0	0	ANESS	0	0		0	0		0	0		0	0		0	0	0	0	0	0	0	0	0	0	0	0	0	0	0	0	0	0	0	0	0	0	0	0	0
D. I. Boyadzhieva, I.	1987	Effect of agroecological conditions on some qualitative indices of wheat grain	In 1985-86 the grain quality of 6 wheat cv. varied when grown in 6 wheat growing regions of Bulgaria// grains of best quality were produced in the Tolbukhin and Pordim regions, N. Bulgaria, and in the Sadovo and Radnevo regions, S. Bulgaria.	quality;Wheat;Triticum;grains;Bulgaria;Poaceae;Poales;commelinids;monocotyledons;angiosperms;Spermatophyta;plants;eukaryotes;Balkans;Southern Europe;Europe;Developed Countries;European Union Countries	Rasteniev'dni Nauki		Journal Article	cab	12243	0	0	ANESS	0	0		0	0		0	0		0	0		0	0	0	0	0	0	0	0	0	0	0	0	0	0	0	0	0	0	0	0	0	0	0	0	0
F. P. Dudáš, M.	1987	Contribution of agroecological factors in shaping the quality of malting barley cultivated in monoculture	In field trials in 1981-84 in the maize growing region the effect of growing year, N rate, conventional and minimum tillage and straw management practices on the development of grain quality in spring barley cv. Spartan was investigated. Excepting grain starch content, weather accounted for 44.4-82.9% of variability in grain quality// straw management practices had least effect. Increasing N rate…	Barley;carbohydrates;cultivation;fertilizers;METHODOLOGY;minimum tillage;nitrogen;plant composition;proteins;quality;starch;straw;Hordeum;Hordeum vulgare;chemical constituents of plants;fertilisers;grains;methods;minimum tillage systems;saccharides;Czechoslovakia;Poaceae;Poales;commelinids;monocotyledons;angiosperms;Spermatophyta;plants;eukaryotes;Central Europe;Europe	Rostlinna Vyroba		Journal Article	cab	8879	3	0	ANESS	0	0		0	0		1	1	power	0	0		0	0	0	0	0	0	0	0	0	0	0	0	0	0	1	1	0	0	0	0	0	0	0	0	3
G. A. Schultink, N. C.	1987	Assessment of agro-ecosystems production potential in developing countries: the CRIES agro-economic information system YIELD model	YIELD is a microcomputer-based simulation model capable of predicting yields for thirty food and export crops for user-selected locations and agro-ecological zones. It can be linked with a national data base containing agro-climatic data to predict yield response for any location, or regional and national aggregates. Data requirements include temperature, precipitation, relative humidity, wind ve…	agro-ecosystems;data requirements;microcomputer-based simulation model;YIELD	Soil Survey & Land Evaluation		Journal Article	scopus//cab	1867	11	1	AUESS	0	0		1	1	-econo	1	1	econo	0	0		0	0	0	0	0	0	1	1	0	0	0	0	1	1	0	0	0	0	0	0	0	0	0	0	11
G. B. Barla-Szabó, L.;Jolánkai, M.	1987	Wheat seed dormancy as affected by agroecological factors	Under weather conditions of Martonvásár, Hungary, dormancy in seeds of wheat cv. Martonvásári 4 and Martonvásári 10 was &gt//50% and lasted 3-4 months. Dormancy in cv. Martonvásári 8 and Martonvásári 9 were lower and characterized by an abrupt termination. Rate and duration of dormancy depended considerably on annual weather conditions: in 1982 and 1984, dormancy was 4-30 and 45-96%, resp. Effect…	dormancy;seeds;Wheat;Triticum;Hungary;Poaceae;Poales;commelinids;monocotyledons;angiosperms;Spermatophyta;plants;eukaryotes;Central Europe;Europe;Developed Countries;European Union Countries;OECD Countries	Novenytermeles		Journal Article	cab	11090	0	0	ANESS	0	0		0	0		0	0		0	0		0	0	0	0	0	0	0	0	0	0	0	0	0	0	0	0	0	0	0	0	0	0	0	0	0
G. J. Barla-Szabó, M.;Balla, L.	1987	Effect of agroecological factors on seed vigour in wheat	Wheat cv. Martonvásári 4, Martonvásári 5, Martonvásári 8, Martonvásári 9, Martonvásári 10, GK Szeged and GK Tiszatáj were sown at 6 million seeds/ha at several sites in 1981-84 and given 0-700 kg NPK in equal proportions and 150 mm irrigation// the vigour of the harvested seed was assessed using the Complex Stressing Vigour Test. Av. percentage high vigour seed was 91.6, 87.6, 85.7 and 85.3 in 19…	cereals;development;fertilizers;germination;NPK fertilizers;seed germination;seed testing;vigour;Wheat;Triticum;Triticum aestivum;fertilisers;mother plant nutrition;vigor;Hungary;Poaceae;Poales;commelinids;monocotyledons;angiosperms;Spermatophyta;plants;eukaryotes;Central Europe;Europe;Developed Countries;European Union Countries;OECD Countries	Novenytermeles		Journal Article	cab	9784	0	0	ANESS	0	0		0	0		0	0		0	0		0	0	0	0	0	0	0	0	0	0	0	0	0	0	0	0	0	0	0	0	0	0	0	0	0
G. Schultink	1987	The CRIES Resource Information System: computer-aided land resource evaluation for development planning and policy analysis	Analytical procedures and 2 of the major micro computer-based software modules of the Comprehensive Resource Inventory and Evaluation System (CRIES) Resource Information System (RIS) are described. System objectives and the land evaluation framework of the CRIES Geographic Information System (CRIES-GIS) and the CRIES Agroeconomic Information System (CRIES-AIS) are described, and examples of outpu…	agro ecology;Agroeconomic Information System (CRIES AIS);crop yields;Geographic Information System (CRIES GIS);land use;MULBUD;software modules;YIELD	Soil Survey & Land Evaluation		Journal Article	scopus//cab	1636	11	1	AUESS	0	0		1	1	polic	1	2	econo	0	0		0	0	0	0	0	0	1	1	0	0	0	0	0	0	1	1	1	1	0	0	0	0	0	0	11
H. Deng	1987	Ecological-economic systems analysis of agricultural structure	This paper regards agricultural production as a comprehensive system in which materials and energy alternate between a given agro-economic subsystem and a given agro-ecological subsystem by means of an agro-technological subsystem. The alternating relationship of materials and energy among these three subsystems and among their component elements constitute an agricultural production structure. T…	Agricultural structure;optimization methods;systems analysis;People's Republic of China;China;Hebei;APEC countries;Developing Countries;East Asia;Asia;Northern China	Resource Management and Optimization		Journal Article	cab	1373	23	1	AUESS	0	0		2	3	-econo, illustrate	2	5	econo, financ	1	1	people	0	0	0	0	0	0	1	1	2	2	0	0	1	1	2	4	0	0	0	0	0	0	1	1	23
H. T. Moriyama, K.	1987	Changes in agricultural structure in north-eastern Thailand	Farmers in North-Eastern Thailand have suffered bitterly from poverty because of the unfavourable agroecological conditions. However, the irrigation development in this region has brought some changes in agriculture. In Khon Kaen Province the acreage of cultivated land has been expanded at a remarkable rate, but in the villages surveyed, there was little expansion of cultivated area in recent yea…	agriculture;development;Irrigation;Rice;Rural development;structural change;villages;Oryza;Oryza sativa;paddy;watering;Thailand;Poaceae;Poales;commelinids;monocotyledons;angiosperms;Spermatophyta;plants;eukaryotes;APEC countries;ASEAN Countries;Developing Countries;South East Asia;Asia	Journal of the Faculty of Agriculture, Kyushu University		Journal Article	cab	1567	11	1	AUESS	0	0		0	0		3	5	household, poverty, rural	2	4	farmer, village	0	0	0	0	0	0	0	0	0	0	0	0	0	0	2	4	1	1	0	0	2	3	1	1	11
I. Gabrić	1987	Effect of plant density under different agroecological conditions on yield and seed quality of maize	In seed production trials in 1984 and 1985 with early maize hybrids Bc 183 and Bc 191 and later hybrids Bc 6661 and Bc 608R, stand densities of 75 000-85 000 plants/ha at harvest were required for high yields and a high proportion of flat seeds in arid environments. In later hybrids in 1984, highest seed yields were obtained at 53 000-55 000 plants/ha due to moisture shortage. In 1985 which had h…	Maize;plant density;quality;seed production;seeds;Zea mays;corn;Jugoslavia;Yugoslavia;Zea;Poaceae;Poales;commelinids;monocotyledons;angiosperms;Spermatophyta;plants;eukaryotes;Balkans;Southern Europe;Europe;Mediterranean Region	Informatsionnyĭ Byulleten' po Kukuruze		Journal Article	cab	12016	0	0	ANESS	0	0		0	0		0	0		0	0		0	0	0	0	0	0	0	0	0	0	0	0	0	0	0	0	0	0	0	0	0	0	0	0	0
I. Ilcheva	1987	A study on protein contents in grains of regionally-adapted winter wheat cultivars under different agroecological conditions	Protein contents in grains of 5 winter wheat cv. varied between 6 regions of their cultivation in Bulgaria. There was a negative correlation between grain yield and protein content, but this was almost eliminated or its degree was markedly decreased for plants grown in optimum conditions throughout the growth period.	plant composition;proteins;Wheat;Triticum;chemical constituents of plants;grains;Bulgaria;Poaceae;Poales;commelinids;monocotyledons;angiosperms;Spermatophyta;plants;eukaryotes;Balkans;Southern Europe;Europe;Developed Countries;European Union Countries	Rasteniev'dni Nauki		Journal Article	cab	12203	0	0	ANESS	0	0		0	0		0	0		0	0		0	0	0	0	0	0	0	0	0	0	0	0	0	0	0	0	0	0	0	0	0	0	0	0	0
J. Baier	1987	Current trends in the nutrition of field crops in the agroecological conditions of Czechoslovakia	The use of fertilizers in Czechoslovakia is discussed with reference to rainfall patterns and effects on soil Mg content and pH. In field trials on 6 plots at Mostek and 1 site at Davle, high 1000-grain wt in winter wheat was generally related to low grain N, P and Mg contents. Winter wheat grain yields decreased at alt. above about 300 m// highest grain yields (approaching 9 t/ha) occurred at ab…	altitude;magnesium;nitrogen;pH;phosphorus;plant composition;seed characteristics;soil;weight;Wheat;Triticum;chemical constituents of plants;crops effects;grains;hydrogen ion concentration;potential of hydrogen;Czechoslovakia;Poaceae;Poales;commelinids;monocotyledons;angiosperms;Spermatophyta;plants;eukaryotes;Central Europe;Europe	Agrochemia		Journal Article	cab	8029	0	0	ANESS	0	0		0	0		0	0		0	0		0	0	0	0	0	0	0	0	0	0	0	0	0	0	0	0	0	0	0	0	0	0	0	0	0
J. C. Tothill	1987	Application of agroforestry to African crop-livestock farming systems	The value of tree legumes and constraints to their production in the different agro-ecological zones of Africa are assessed. Considerable research effort is required to solve the problems of germplasm availability and adaptation. Management issues, such as the identification of suitable entry points, are emphasised as the key factors determining the contribution of woody legumes to African farmin…	agro-ecological zones;agroforestry;ecological conditions;fodder banks;germplasm;intensive feed gardens;management issues;tree legumes;Africa	ILCA Bulletin		Journal Article	scopus//cab	6813	2	0	ANESS	0	0		0	0		0	0		2	3	garden, strateg	0	0	0	0	0	0	0	0	0	0	0	0	0	0	0	0	0	0	0	0	2	2	1	1	2
J. Graman	1987	The production potential of diploid and tetraploid varieties of red clover under different agroecological conditions	In field trials in 1984-86 with Trifolium pratense cv. Chlumecký and Start (diploids), Kvarta and Radegast and the new selection HŽ-III (tetraploids) at sites of 380, 600-680 and 780-820 m alt., tetraploid cultivars gave a 2-24% increase in FW yield and the same or higher DM, CP and NFE yields. DM, CP and NFE yields decreased with increase in alt. particularly in tetraploids. Cv. Start, Kvarta an…	altitude;cultivars;fodder legumes;fodder plants;legumes;ploidy;polyploidy;Fabaceae;plants;Trifolium pratense;cultivated varieties;feed legumes;forage legumes;polyploids;Czechoslovakia;Fabales;eudicots;angiosperms;Spermatophyta;eukaryotes;Trifolium;Papilionoideae;Central Europe;Europe	Sborník, Agronomická Fakulta v Českých Budejovicích, Fytotechnická		Journal Article	cab	5444	0	0	ANESS	0	0		0	0		0	0		0	0		0	0	0	0	0	0	0	0	0	0	0	0	0	0	0	0	0	0	0	0	0	0	0	0	0
J. M. P. Dorioz, J. P.	1987	Dynamic ecology and typology of pasture lands in the northern Alps. 1. Analysis of agro-ecological organization of a reference alpine grazing area	The topography, soils, and ecological and agronomic characteristics of a 400-ha alpine farm at 1500-2000 m near Lake Léman, Haute-Savoie, are described. Agricultural practices had changed little for &gt// 30 years and were characterized by a lack of fertilizer application, overgrazing in some areas and undergrazing in others. Four main vegetation types were recognized. Poor quality grassland domi…	alpine grasslands;Alps;Botanical composition;Grasslands;mountain areas;plant communities;Carex ferruginea;Nardus stricta;Poa alpina;Sesleria caerulea;Trifolium pratense;Trisetum flavescens;Vicia sylvatica;Europe;France;Nardus;Poaceae;Poales;commelinids;monocotyledons;angiosperms;Spermatophyta;plants;eukaryotes;Poa;Sesleria;Trifolium;Papilionoideae;Fabaceae;Fabales;eudicots;Trisetum;Vicia;Carex;Cy…	Acta Oecologica-Oecologia Applicata		Journal Article	cab	7967	3	0	ANESS	0	0		0	0		1	1	organization	0	0		0	0	0	0	0	0	0	0	0	0	0	0	1	1	0	0	0	0	0	0	0	0	0	0	3
M. A. Altieri	1987	Agroecology. The scientific basis of alternative agriculture	This book provides a synthesis of research on novel agroecosystems and technologies, and an analysis of ecologically based farms to establish the scientific basis of alternative agriculture. The historical and theoretical framework of agricultural ecology (Part 1)// ecological considerations necessary in designing sustainable agroecosystems and a methodology for evaluating farming systems so that…	agricultural entomology;agroforestry;biology;control;ecology;farming systems;Farming systems research;Pest control;agricultural systems;agriforestry;agro-forestry;agroecology;Agroecology. The scientific basis of alternative agriculture;farmer participatory research		Intermediate Technology Publications	Book	cab	964	22	1	AUESS	0	0		2	2	theoretic, participa	1	1	histor	3	5	adoption, farmer, sustainab	0	0	0	0	0	0	0	0	1	1	1	1	0	0	1	1	0	0	0	0	3	4	1	1	22
M. A. T. Altieri, J.	1987	The agroecology of corn production in Tlaxcala, Mexico	The primary components of Tlaxcalan corn agriculture are described, including cropping patterns employed, resource management strategies, and interactions of human and biological factors. Tlaxcalan farmers grow corn in an array of poly-culture and agroforestry designs that result in a series of ecological processes important for insect pest and soil fertility management. Measurements derived from…	agroecology;agroforestry;corn agroecosystem;polycultures;traditional farming;cropping patterns;resource management strategies	Human Ecology	Kluwer Academic Publishers-Plenum Publishers	Journal Article	scopus//wos//cab//agricola //scopus ssci//wos ssci	7276	5	0	ANESS	0	0		0	0		1	1	corporat	2	3	farmer, strateg	0	0	0	0	0	0	0	0	0	0	0	0	0	0	1	1	0	0	0	0	2	2	1	1	5
M. J. T. Dover, L. M.	1987	To feed the earth: agro-ecology for sustainable development	This publication defines and describes an ecological approach to agriculture that differs from the industrial approach that has dominated agricultural research and development for decades. The growing need for a productive and sustainable agriculture calls for a new view of agricultural development that builds upon the risk-reducing, resource conserving aspects of traditional farming, and draws o…	Agricultural development;ecology;LAND USE/SUSTAINABILITY;Mexico;APEC countries;Developing Countries;Latin America;America;North America;OECD Countries;Threshold Countries		World Resources Institute	Book	cab	880	15	1	AUESS	0	0		1	2	polic	1	1	paradigm	4	8	sustainab, knowledge, garden, modern	0	0	0	0	0	0	0	0	1	2	0	0	0	0	1	1	0	0	1	1	4	6	1	1	15
M. K. Bruneau, J.;Le Men, H.;Mongkolsawat, C.	1987	Identification and dynamics of agricultural environments in Northeast Thailand from landsat images (1972, 1976, 1982)	The objective of this research is to prepare a cartographic methodology to present agricultural environments and their dynamics from satellite data. Three Landsat images (October 1972, January 1976, January 1982) have been used and a field survey has been done in 1984. After interactive processing on TRIAS system of Institut Geographique National (IGN). Five colour maps have been produced: - a sp…	(empty)	Advances in Space Research		Journal Article	scopus	5581	8	0	ANESS	0	0		1	1	agraria	0	0		0	0		0	0	0	0	0	0	0	0	1	1	0	0	0	0	0	0	0	0	0	0	0	0	0	0	8
M. K. Bruneau, J.;Le Men, H.;Mongkolsawat, G.	1987	Cartography of agroecological landscapes	Using Landsat satellite data, an example of agroecological landscape cartography in the northeast of Thailand is given: the Sakhon-Nakon, Udon-Thani region. -English summary	Landsat;Thailand	Mappemonde		Journal Article	scopus //scopus ssci	11952	0	0	ANESS	0	0		0	0		0	0		0	0		0	0	0	0	0	0	0	0	0	0	0	0	0	0	0	0	0	0	0	0	0	0	0	0	0
M. N. V. González Camarillo, E.;Caetano de Oliveira, A.	1987	The agricultural modernization process and maize production in the central zone of Veracruz	Since the 1940s Mexican government policy has been aimed at promoting the modernization of agriculture in order that it may serve as the basis for urban-industrial growth and 'take-off'. The basis of this is the idea that modernization leads to greater productivity and consequently to greater rural development, fuelling the industrial and service sectors. This study aims to uncover the errors of …	farmers' attitudes;Innovation adoption;Maize;modernization;production;Zea mays;adoption of innovations;corn;Mexico;Zea;Poaceae;Poales;commelinids;monocotyledons;angiosperms;Spermatophyta;plants;eukaryotes;APEC countries;Developing Countries;Latin America;America;North America;OECD Countries;Threshold Countries	Agrociencia		Journal Article	cab	4697	55	1	AESS	0	0		5	6	institution, polic, socio, socioeconomic, attitude	4	7	econo, rural, transform, innovation	3	9	moderniz, adoption, farmer	0	0	0	0	0	0	0	0	3	5	1	1	0	0	3	5	1	2	1	1	1	4	3	4	55
M. T. Kogan, S. G.	1987	Ecology and management of soybean arthropods	This review includes a table showing the pest impact rating of the many principal arthropod species that attack various parts of the soyabean plant in the 6 major agroecological regions of the world. Topics discussed include the ecology and economic impact of soyabean-associated arthropods// changes in pest status// advances in control tactics (including chemical, biological and cultural control …	agricultural entomology;arthropod pests;Biological control;biology;control;Insecticides;Integrated control;legumes;natural enemies;pest control;Pest resistance;pests;reviews;Soyabeans;arthropods;Fabaceae;Glycine (Fabaceae);biocontrol;integrated plant protection;pest arthropods;soybeans;invertebrates;animals;eukaryotes;Fabales;eudicots;angiosperms;Spermatophyta;plants;Papilionoideae	Annual Review of Entomology		Journal Article	cab	6331	4	0	ANESS	0	0		0	0		1	1	econo	1	1	strateg	0	0	0	0	0	0	0	0	0	0	0	0	0	0	1	1	0	0	0	0	1	1	0	0	4
O. T. Simonett, F.;Witt, R.	1987	Environmental database development for assessment of deforestation, soil erosion hazards, and crop suitability: a joint Uganda- UNEP/GEMS/GRID case study	An environmental database for Uganda has been built for the Uganda - United Nations Environment Programme/Global Environment Monitoring System/Global Resource Information database (UNEP/GEMS/GRID) case study. This joint effort of the Uganda Ministry of Environmental Protection and UNEP was set up to demonstrate the usefulness of Geographic Information System technology for handling natural resour…	agro-ecology;crop suitability;data base;deforestation;developing country;environmental database;environmental management;geographic information system;Geographical Information Systems;GIS;Global Environment Monitoring System;Global Resource Information Database;management tool;natural resources;resource management;soil erosion;technological application;UNEP;Uganda	GIS '87. Proc. 2nd international conference, San Francisco, 1987. Vol. 2	ASPRS/ACSM	Journal Article	scopus	6925	6	0	ANESS	0	0		0	0		2	3	case stud, training	0	0		0	0	0	0	0	0	0	0	0	0	0	0	1	1	2	2	0	0	0	0	0	0	0	0	6
P. L. S. Q. Zeuli, C. O.	1987	Geographical diversity for quantitative spike characters in a world collection of durum wheat	Over 3000 entries of Triticum turgidum [T. durum] from 26 countries were obtained from the US National Small Grains Collection and grown in the field in California. Multivariate analysis of data on 8 quantitative spike characters identified 5 geographical clusters, representing (1) Europe and North Africa, (2) France, the USSR and the USA, (3) 9 eastern Mediterranean countries, (4) Ethiopia and I…	cereals;genetic resources;geography;inflorescences;multivariate analysis;wheat;wild relatives;Triticum;Triticum turgidum subsp. durum;gene resources;Triticum durum;United States of America;California;USA;Poaceae;Poales;commelinids;monocotyledons;angiosperms;Spermatophyta;plants;eukaryotes;Pacific States of USA;Western States of USA;APEC countries;Developed Countries;North America;America;OECD Cou…	Crop Science		Journal Article	cab//agricola	9792	0	0	ANESS	0	0		0	0		0	0		0	0		0	0	0	0	0	0	0	0	0	0	0	0	0	0	0	0	0	0	0	0	0	0	0	0	0
P. Racsko	1987	Stability and instability of an adaptive resource replacement strategy in an agroecological production system	Modern agricultural production mostly depends on the production output and resource input control strategy applied. However, the real output is strongly influenced by external factors like weather conditions, market prices of the products and resources, etc. This paper gives necessary and sufficient conditions for stability of steady-states of the investigated agroecological production system dri…	(empty)	Ecological Modelling		Journal Article	scopus//wos	5658	8	0	ANESS	0	0		0	0		2	2	market , price	2	6	strateg, modern	0	0	0	0	0	0	0	0	0	0	0	0	0	0	2	2	0	0	1	1	2	5	0	0	8
R. E. B. Rhoades, P.	1987	The farmers of Yurimaguas. Land use and cropping strategies in the Peruvian jungle	The paper examines traditional farming patterns and strategies of rural households for spontaneous mestizo settlers in Yurimaguas District, Peru. The predominant form of production, except along the river banks, is semi-permanent slash and burn shifting cultivation. Farmers pursue a dual strategy: part of land is allocated to crops for home consumption (cassava, bananas, maize) while the rest goe…	cropping systems;descriptions;Farming systems;Shifting cultivation;agricultural systems;bush fallowing;slash and burn;swidden agriculture;Peru;Andean Group;APEC countries;Developing Countries;Latin America;America;South America		International Potato Center	Book	cab	4169	37	1	AESS	0	0		3	8	agraria, illustrate, labour	3	3	household, market , rural	4	13	farmer, strateg, knowledge, family	0	0	0	0	0	0	0	0	3	8	0	0	0	0	3	3	0	0	2	2	4	11	0	0	37
R. M. Vargas-Machuca, C.;Galíndez, W.	1987	Recovery of Verticillium dahliae, from weed plants in farmers' fields in Peru	Of 65 weed species from fields used in rotation for potato production, collected from 23 fields in 15 localities in the Mantaro Valley (elevation 3200-4200 m) in central Peru, 18 had V. dahliae in their vascular system under natural field conditions. Of these 10 did not express any V. wilt symptoms// the other 8 showed symptoms of chlorosis in the lower leaves, defoliation and wilt. Presence or a…	host plants;hosts;pathogens;plant diseases;plant pathogenic fungi;plant pathogens;plant pathology;Potatoes;Weeds;crop plants as weeds;volunteer plants;fungi;plants;Solanum tuberosum;Verticillium dahliae;fungus;hostplants;Hyphomycetes;phytopathogenic fungi;phytopathogens;phytopathology;plant hosts;plant-pathogenic fungi;Peru;eukaryotes;Solanum;Solanaceae;Solanales;eudicots;angiosperms;Spermatophyt…	Plant Disease		Journal Article	cab	11829	1	0	ANESS	0	0		0	0		0	0		1	1	farmer	0	0	0	0	0	0	0	0	0	0	0	0	0	0	0	0	0	0	1	1	0	0	0	0	1
W. A. K. Leuschner, K.	1987	Homestead agroforestry in Bangladesh	The Homestead agroforestry system is very important in the economy of Bangladesh. The many woody species grown provide fuelwood, fodder, building materials etc. The paper evaluates the general conditions with respect to Homestead forestry in Bangladesh, describing the species grown and typical farm structure and function. It then reports on a field survey conducted to assist the Project Design Te…	Agroforestry;forestry development;fuelwood;Home gardens;international cooperation;research;rural development;traditional farming;agriforestry;agro-forestry;firewood;homegardens;homestead gardens;studies;Bangladesh;Commonwealth of Nations;Least Developed Countries;Developing Countries;South Asia;Asia	Agroforestry Systems		Journal Article	cab	2759	48	1	AESS	0	0		4	4	attitude, interview, labour, cooperat	5	5	econo, extension , household, homegarden, rural	1	2	village	0	0	0	0	0	0	0	0	3	3	1	1	0	0	3	3	2	2	0	0	1	2	0	0	48
Z. L. Dezseny, Zoltan	1987	Erosion in the Catchment of the Zala River	First, the triggering and influencing factors initiating non-point (areal) erosion were evaluated. Individual factors were afterwards weighted according to characteristic slopes, precipitation and soils (taken as constant or barely unchanged). Based on this information, erosion endangerment or erosion potential of an area were calculated and presented. Modification of applied agrotechnical measur…	EROSION - Evaluation;SOILS - Protection;WATER POLLUTION - Water Quality;AGROTECHNICAL MEASURES;NON-POINT EROSION;ZALA RIVER CATCHMENT;RIVERS	Vizugyi Kozlemenyek		Journal Article	scopus//cab	11301	0	0	ANESS	0	0		0	0		0	0		0	0		0	0	0	0	0	0	0	0	0	0	0	0	0	0	0	0	0	0	0	0	0	0	0	0	0
A. C. M. Diniz, G. C. de	1988	Map of agroecological zones and vegetation of Cape Verde IV - Boavista Island	A map of scale 1:50 000 of the agroecological zones and vegetation of Boavista Island is presented together with detailed descriptive notes. Information on the topography, geology, lithology, climate, soil classification and vegetation cover is presented. A list of plant species which includes 15 Gramineae is included. Thirty agroecological zones and 15 vegetation communities are distinguished.	Flora;Grasses;Maps;Plant communities;Vegetation;plants;Poaceae;subsaharan Africa;Africa South of Sahara;Cape Verde;eukaryotes;Poales;commelinids;monocotyledons;angiosperms;Spermatophyta;ACP Countries;Atlantic Ocean Islands;Community of Portuguese Language Countries;Least Developed Countries;Developing Countries;Portuguese Speaking Africa;Africa;West Africa	Garcia de Orta, Botânica		Journal Article	cab	5710	1	0	ANESS	0	0		0	0		0	0		1	1	language	0	0	0	0	0	0	0	0	0	0	0	0	0	0	0	0	0	0	0	0	0	0	1	1	1
A. C. M. Diniz, G. C. de	1988	Map of agro-ecological zones and vegetation of Cape Verde. III-Maio island	A map of scale 1:50 000 of the agroecological zones and vegetation of Maio Island is presented together with detailed descriptive notes. Information on topography, geology and lithology, climatic zones, and soil classification is given. Twenty types of vegetation community and 37 agroecological zones are distinguished. A list of plant species which includes 13 Gramineae is included.	Flora;Grasses;Maps;Plant communities;Vegetation;plants;Poaceae;subsaharan Africa;Africa South of Sahara;Cape Verde;eukaryotes;Poales;commelinids;monocotyledons;angiosperms;Spermatophyta;ACP Countries;Atlantic Ocean Islands;Community of Portuguese Language Countries;Least Developed Countries;Developing Countries;Portuguese Speaking Africa;Africa;West Africa	Garcia de Orta, Botânica		Journal Article	cab	11481	1	0	ANESS	0	0		0	0		0	0		1	1	language	0	0	0	0	0	0	0	0	0	0	0	0	0	0	0	0	0	0	0	0	0	0	1	1	1
A. Kawalec	1988	Agro-ecological potential in Kivu, Zaire	Kivu region offers many agro-ecological possibilities, but also faces severe problems with steep relief, areas of high population density, malnutrition and environmental degradation. The paper looks at rain-fed agriculture and the agro-ecological zones// the population and agro-ecological potential// and land problems and migration. Concludes that immigrants should be located on land similar to t…	agroecology;land use;migration;population pressure;rain-fed agriculture;small-scale agriculture;Kivu;Zaire	Miscellanea Geographica	University of Warsaw, Faculty of Geography & Regional Studies	Journal Article	scopus //scopus ssci	7636	0	0	ANESS	0	0		0	0		0	0		0	0		0	0	0	0	0	0	0	0	0	0	0	0	0	0	0	0	0	0	0	0	0	0	0	0	0
A. M. Malienko	1988	Fertilizer studies and the rationality of the ecological approach	A methodology for recording the general ecological role of fertilizers in long-term experiments on agroecological systems is proposed.	documentation;ecology;fertilizers;Field experimentation;fertilisers	Vestnik Sel'skokhozyaĭstvennoĭ Nauki (Moskva)		Journal Article	cab	11082	0	0	ANESS	0	0		0	0		0	0		0	0		0	0	0	0	0	0	0	0	0	0	0	0	0	0	0	0	0	0	0	0	0	0	0	0	0
A. Š. Kováčik, V.	1988	Determination of the optimum density of a sunflower crop	In field trials for up to 3 years, several sunflower cv. were grown at up to 4 locations at densities of 50 000-83 000 plants/ha and given 120-150 kg N/ha. Optimum growing density was 60 000-65 000 plants/ha but on lighter soils with less water and nutrients &lt//60 000 plants/ha was recommended. Under particularly favourable conditions at Voderady, a density of 69 230 plants/ha gave a max. yield…	fertilizers;nitrogen;plant density;Sunflowers;Helianthus annuus;fertilisers;Czechoslovakia;Helianthus;Asteraceae;Asterales;eudicots;angiosperms;Spermatophyta;plants;eukaryotes;Central Europe;Europe	Rostlinna Vyroba		Journal Article	cab	11459	0	0	ANESS	0	0		0	0		0	0		0	0		0	0	0	0	0	0	0	0	0	0	0	0	0	0	0	0	0	0	0	0	0	0	0	0	0
B. D. Radenović, B.	1988	Effect of NPK nutrition on yield of roots and leaves, sugar digestion and sugar yield of sugarbeet under the agroecological conditions of the Kosovo Polje region	Sugarbeet grown on alluvial soil at Priština in 1976-77 was given no fertilizer or 100, 150 or 200 kg N, 100 or 150 kg P2O5 and 100 kg K2O/ha. Root yields were highest (69.04 t/ha) with intermediate N and high P, while leaf yields were highest (41.83 t/ha) with high N and low PK. Sugar extraction was highest (17.2%) without fertilizer (16.5% at intermediate N and high P) and sugar yield (11.28 t/…	composition;fertilizers;NPK fertilizers;roots;Sugarbeet;sugars;Beta vulgaris var. saccharifera;fertilisers;Jugoslavia;Yugoslavia;Beta vulgaris;Beta;Amaranthaceae;Caryophyllales;eudicots;angiosperms;Spermatophyta;plants;eukaryotes;Balkans;Southern Europe;Europe;Mediterranean Region	Agrohemija		Journal Article	cab	10240	0	0	ANESS	0	0		0	0		0	0		0	0		0	0	0	0	0	0	0	0	0	0	0	0	0	0	0	0	0	0	0	0	0	0	0	0	0
B. Haverkort	1988	Agricultural production potentials Part II: Development support policies and strategies- from yield gaps to opportunity gaps	In Part I the conclusions were drawn that the potential of a certain area for agricultural production is, to a certain degree, the result of investments in technology development// that historic and economic factors have led to a comparative disadvantage of agricultural systems in the developing countries// and that the collective agricultural production potentials of the developing countries hav…	agro-ecological practices;bottom-up approach;indigenous knowledge;national agricultural policies;opportunity gaps;systems approach;yield gaps	Agricultural Administration and Extension		Journal Article	scopus	1688	22	1	AUESS	0	0		1	3	polic	4	5	collective, econo, histor, intervention	2	4	strateg, knowledge	0	0	0	0	0	0	1	1	1	1	1	1	0	0	4	5	0	0	1	1	2	2	1	1	22
B. Kabaši	1988	Effect of irrigation on transpiration, its course and intensity during the growing season under the agroecological conditions of south Metohija	Intensity of transpiration and amounts transpired by maize were directly correlated with amounts of readily available water in the soil. Highest intensities (&gt//30 mg/dm2 min) occurred from June to 15 July. Transpiration intensity was highest and stomatal aperture greatest between 09.00 and 13.00 h with a max. at 11.00 h. Transpiration from upper surfaces of leaves was 30-38% greater than that …	irrigation;Maize;Plant water relations;responses;transpiration;Zea mays;corn;Jugoslavia;watering;Yugoslavia;Zea;Poaceae;Poales;commelinids;monocotyledons;angiosperms;Spermatophyta;plants;eukaryotes;Balkans;Southern Europe;Europe;Mediterranean Region	Arhiv za Poljoprivredne Nauke		Journal Article	cab	11910	0	0	ANESS	0	0		0	0		0	0		0	0		0	0	0	0	0	0	0	0	0	0	0	0	0	0	0	0	0	0	0	0	0	0	0	0	0
B. R. Dobrodoljani, B.	1988	Content of noxious nitrogen in roots of sugarbeet on alluvial soil in the agroecological region of Kosovo Polje	Sugarbeet grown at Priština in 1976-77 and given 100, 150 or 200 kg N, 100 or 150 kg P2O5 and 100 kg K2O/ha or no fertilizer was analysed for noxious N (asparagine, glutamine, choline, betanine). Total levels of these compounds were much lower in crops given 150 kg N + 150 kg P2O5 + 100 kg K2O/ha or the lowest levels of NPK than in those given 150 kg N + 100 kg P2O5 + 100 kg K2O/ha. The highest l…	composition;fertilizers;nitrogen;NPK fertilizers;roots;Sugarbeet;Beta vulgaris var. saccharifera;fertilisers;Jugoslavia;Yugoslavia;Beta vulgaris;Beta;Amaranthaceae;Caryophyllales;eudicots;angiosperms;Spermatophyta;plants;eukaryotes;Balkans;Southern Europe;Europe;Mediterranean Region	Agrohemija		Journal Article	cab	10239	0	0	ANESS	0	0		0	0		0	0		0	0		0	0	0	0	0	0	0	0	0	0	0	0	0	0	0	0	0	0	0	0	0	0	0	0	0
B. T. Tivoli, H.;French, E. R.	1988	Inventaire, distribution et agressivité des espèces ou variétés de Fusarium rencontrées sur la pomme de terre ou dans son environnement dans différentes zones agroécologiques du Pérou	A survey was carried out of Fusarium species in three agroecological zones in Peru (Coast, Sierra and High Selva) (Table 1). Information was obtained on the characteristics of Peruvian Fusarium flora, the distribution of isolates and their aggressivity (Tables 2 and 3). The Fusarium flora is characterised by its stability and the absence of diversity. Thus, it is stable in all three agrochemical …	(empty)	Potato Research	Kluwer Academic Publishers	Journal Article	scopus	5591	0	0	ANESS	0	0		0	0		0	0		0	0		0	0	0	0	0	0	0	0	0	0	0	0	0	0	0	0	0	0	0	0	0	0	0	0	0
C. L. S. Coulson, C. J.	1988	Appropriateness of instrumentation for agro-ecological research in low-income developing countries	Recent events in certain African countries have highlighted the critical nature of their food production and the catastrophic results which can occur when adverse natural forces impinge on fragile ecosystems. The measurement of environmental parameters in the management of crop space and an understanding of the crop's response to the environment is important in assessing the potential for sustain…	agro-ecological research;ecosystems;environmental parameters;instrument-based research;management;sustained agriculture;Africa	Functional Ecology		Journal Article	scopus	6745	3	0	ANESS	0	0		0	0		1	2	income	0	0		0	0	0	0	0	0	0	0	0	0	0	0	1	1	1	1	0	0	0	0	0	0	0	0	3
D. C. G. Mountjoy, S. R.	1988	Traditional management of a hillside agroecosystem in Tlaxcala, Mexico: An ecologically based maintenance system	Traditional agricultural systems are increasingly being recognized as important examples of ecologically sustainable production methods and as such deserve agroecological attention. In a study of terrace agriculture in Tlaxcala, Mexico, the authors identify several management features which have been used for as long as three thousand years. The theoretical approach employs the notion of open ver…	agroecology;food needs;increasing population;sustainable agriculture;water management	American Journal of Alternative Agriculture		Journal Article	scopus//cab//agricola	2527	30	1	AESS	0	0		3	3	politic, social, theoretic	1	1	econo	3	5	modern , strateg, sustainab	0	0	0	0	0	0	0	0	3	3	0	0	0	0	1	1	0	0	0	0	3	4	1	1	30
D. Chen	1988	Relationship between agro-ecological factors and the harmfulness of snout moth in rice fields	The effect of cropping system, cultivation type, nutrition and climate on the abundance of snout moths [Pyralidae] in rice fields is discussed.	agricultural entomology;biology;cereals;Climate;Cropping systems;Cultivation;ecology;environmental factors;Nutrition;Pests;rice;arthropods;insects;Lepidoptera;Oryza;Oryza sativa;Pyralidae;Kiangsi;paddy;People's Republic of China;China;Jiangxi;invertebrates;animals;eukaryotes;Hexapoda;Poaceae;Poales;commelinids;monocotyledons;angiosperms;Spermatophyta;plants;APEC countries;Developing Countries;Eas…	Journal of Ecology (China)		Journal Article	cab	6340	1	0	ANESS	0	0		0	0		0	0		1	1	people	0	0	0	0	0	0	0	0	0	0	0	0	0	0	0	0	0	0	0	0	0	0	1	1	1
D. Chen	1988	Relationship between agro-ecological factors and the rampancy of snout moth in rice field	Cropping system, cultivation type, nutrition and climate are important factors controlling the rampancy of this pest. -from English summary	pest;rice;snout moth	Journal of Ecology (China)		Journal Article	scopus	12183	0	0	ANESS	0	0		0	0		0	0		0	0		0	0	0	0	0	0	0	0	0	0	0	0	0	0	0	0	0	0	0	0	0	0	0	0	0
D. Loczy	1988	Land evaluation studies in Hungary	The first part briefly describes a method for determining cropspecific land suitability and the way land suitability grid maps for individual crops are combined to show the areal distribution of types of agricultural habitat. The resulting regionalization is an important tool for regional planners since it portrays the allocation of land resources on a simple map and promotes specialization. The …	capital investments;crop production value;cropspecific land suitability;labour;land evaluation studies;numerical value;Hungary	Land evaluation studies in Hungary	Akademiai Kiado, Budapest// Studies in Geography in Hungary, 23	Journal Article	scopus	9563	8	0	ANESS	0	0		1	2	labour	0	0		0	0		0	0	0	0	0	0	0	0	1	1	1	1	0	0	0	0	0	0	0	0	0	0	0	0	8
E. H. S. Roberts, R. J.;Ellis, R. H.;Stewart, K. A.	1988	Photothermal time for flowering in lentils (Lens culinaris) and the analysis of potential vernalization responses	Two cultivars of lentils, Laird and Precoz, were subjected to 18 potentially vernalizing treatments, comprising constant temperatures of 1, 5 or 9 °C in factorial combination with photoperiods of 8 or 16 h for 10, 30 or 60 d. These seeds or seedlings, together with non-vernalized seeds (as controls), were then transferred to four different growing regimes ('day'/'night' temperatures of 18/5 °C or…	Flowering;Lens culinaris;Lentil;Photoperiodism;Photothermal time;Screening germplasm;Vernalization;photoperiod;temperature	Annals of Botany		Journal Article	scopus//cab	11488	0	0	ANESS	0	0		0	0		0	0		0	0		0	0	0	0	0	0	0	0	0	0	0	0	0	0	0	0	0	0	0	0	0	0	0	0	0
E. Mallorie	1988	Definition of recommendation domains for wheat in Sind	Data on farmers' wheat production practices in different agro-ecological zones of the Sind Province of Pakistan were analysed to identify yield factors and define recommendation domains. Fertilizer applications and yields obtained by farmers receiving the same amount of irrigation water show a degree of similarity between farmers in different agro-ecological zones, suggesting that variation in ir…	agricultural regions;Fertilizers;irrigation;Wheat;yields;Triticum;fertilisers;Sind;watering;Pakistan;Sindh;Poaceae;Poales;commelinids;monocotyledons;angiosperms;Spermatophyta;plants;eukaryotes;Commonwealth of Nations;Developing Countries;South Asia;Asia	Pakistan Journal of Agricultural Sciences		Journal Article	cab	6502	1	0	ANESS	0	0		0	0		0	0		1	3	farmer	0	0	0	0	0	0	0	0	0	0	0	0	0	0	0	0	0	0	0	0	1	3	0	0	1
F. B. Csillag, G.;Juhasz, I.	1988	Agroecological information content of SPOT data	The first four SPOT scenes acquired over Hungary in 1986 are evaluated in terms of their potential use for agroecological mapping. Extremely variable soil conditions characteristic of the Kiskore study area were to be found as limiting factors of crop growth. In-field heterogeneities were mapped based on bi-temporal (spring and summer) data using soil brightness and normalized vegetation index, w…	agroecological mapping;SPOT;Hungary	Remote sensing. Proc. IGARSS '88 symposium, Edinburgh, 1988. Vol. 1	European Space Agency, ESTEC, Noordwijk// ESA SP-284	Journal Article	scopus	7051	0	0	ANESS	0	0		0	0		0	0		0	0		0	0	0	0	0	0	0	0	0	0	0	0	0	0	0	0	0	0	0	0	0	0	0	0	0
F. J. Trujillo Arriaga	1988	The agroecology of maize production in Tlaxcala, Mexico: Cropping systems effects on arthropod communities	In field trials in 1986, a maize/Vicia faba/Cucurbita moschata mixed culture exhibited properties which compensated for yield losses under environmental stresses such as severe drought or heavy frost compared with maize grown alone. In the mixed culture the beetles Hippodamia koebelei and H. convergens were more prevalent, possibly because of the extra floral nectaries of V. faba. The aphids Rhop…	arthropod pests;crop Mixtures;cucurbit vegetables;effects;faba beans;fruit vegetables;Intercropping;legumes;Maize;mixtures;natural enemies;nitrogen fixation;pests;predators;prey;vegetable legumes;vegetables;water use efficiency;arthropods;Cucurbita moschata;Cucurbitaceae;Fabaceae;Hippodamia convergens;Rhopalosiphum maidis;Tetranychus urticae;Vicia faba;Zea mays;broad beans;corn;fava beans;field b…	Dissertation Abstracts International, B (Sciences and Engineering)		Journal Article	cab	8633	0	0	ANESS	0	0		0	0		0	0		0	0		0	0	0	0	0	0	0	0	0	0	0	0	0	0	0	0	0	0	0	0	0	0	0	0	0
F. Medel S	1988	Bush fruits: agroecological potential in the tenth region	The climatic and soil characteristics of various zones within the 10th region are described and their suitability for berry fruit production is discussed. Raspberry, blackberry, red currant, white currant, black currant, gooseberry, blueberry (Vaccinium corymbosum, V. ashei and V. macrocarpon) and strawberry cultivars suitable for growing in these areas are described.	assessment;Black currants;Blackberries;blueberries;cranberries;crops;cultivars;fruit crops;Gooseberries;Maps;production;Raspberries;Red currants;Small fruits;Strawberries;White currants;Fragaria;Ribes;Ribes nigrum;Ribes rubrum;Ribes uva-crispa;Rubus;Rubus fruticosus;Vaccinium;Vaccinium ashei;Vaccinium corymbosum;Vaccinium macrocarpon;brambles;cultivated varieties;Cunoniales;currants;Ribes silvest…	Agro Sur		Journal Article	cab	8723	0	0	ANESS	0	0		0	0		0	0		0	0		0	0	0	0	0	0	0	0	0	0	0	0	0	0	0	0	0	0	0	0	0	0	0	0	0
F. R. O. Steiner, D. A.	1988	Landscape planning: a working method applied to a case study of soil conservation	A working method for landscape planning is proposed. There are 11 steps in this method. In step one, an issue (or set of related issues) is identified as posing a problem or an opportunity to people and/or the environment. In step two, a goal (or several goals) is established to address the problem. In steps three and four, ecological inventories and analyses are conducted at two scales, first at…	agroecology;grassland;landscape ecology;Palouse;soil erosion;Washington watershed	Landscape Ecology	Kluwer Academic Publishers	Journal Article	scopus//wos //scopus ssci	2561	18	1	AUESS	0	0		1	1	education	2	3	case stud, food security	4	4	implemented, people, security, systema	0	0	0	0	0	0	0	0	1	1	0	0	1	1	2	2	0	0	0	0	4	4	0	0	18
H. E. T. Dregne, C. J.	1988	Green biomass and rainfall in semi-arid sub-Saharan Africa	Data from the AVHRR sensor of polar-orbiting meteorological satellites were used to estimate biomass production on the southern border of the Sahara from 1981-1986. Average integrated normalized difference vegetation index (NDVI) threshold values were compared with several climatic zone, bioclimatic, agroclimatic, agroecological, and vegetation maps. Threshold index isolines agreed closely with m…	AVHRR;biomass;rainfall;remote sensing;semi-arid;vegetation index;Africa;Africa(sub-Sahara);Sahara	Journal of Arid Environments		Journal Article	scopus	8769	0	0	ANESS	0	0		0	0		0	0		0	0		0	0	0	0	0	0	0	0	0	0	0	0	0	0	0	0	0	0	0	0	0	0	0	0	0
H. Hurni	1988	Principles of soil conservation for cultivated land	Soil erosion by water from cultivated land is the most threatening degradation process for sustainable soil productivity. Both in mechanized as well as in subsistence agricultural systems soil erosion is a long-term threat, although industrialized agriculture has hidden somewhat the damage of this degradation through increased fertilizer and other inputs. Soil conservation is a problem of impleme…	cultivated land;on- farm measure;productivity;soil conservation;soil erosion	Soil Technology		Journal Article	scopus	4203	31	1	AESS	0	0		3	4	polic, politic, social	1	1	econo	4	4	farmer, implemented, strateg, sustainab	0	0	0	0	0	0	0	0	3	4	0	0	0	0	1	1	0	0	0	0	4	4	0	0	31
H. J. Spath	1988	Energy efficiency of rainfed wheat production in northwest Oklahoma	The present farm crisis requires an unconventional approach to reassess the American farming systems performance. An interactive computer program to monitor agricultural production energy flow has been written and is available to private farm operators with home computers. An integrated data base, the first of its kind for Oklahoma, has been computer-generated for wheat farms (summer-fallowed whe…	agricultural production energy flow;computer program;data base;energy efficiency;rain-fed production;wheat production;Oklahoma;USA	Arid lands. Proc. conference, Tucson, 1985	Belhaven Press (Pinter	Journal Article	scopus	6468	0	0	ANESS	0	0		0	0		0	0		0	0		0	0	0	0	0	0	0	0	0	0	0	0	0	0	0	0	0	0	0	0	0	0	0	0	0
H. Liniger	1988	Water conservation for rain-fed farming in the semi-arid foothills west and northwest of Mount Kenya: consequences for soil productivity	In semi-arid highlands west and northwest of Mt. Kenya, the recent immigrant farmers are facing problems of limited water resources// they originated from densely populated areas with a more plentiful annual rainfall and lack appropriate water conservation methods for the rain-fed farming of their much drier new land. Since 1985 the Laikipia Research Programme has carried out a study on water con…	conservation;immigrant farmers;Laikipia Research Programme;land-use methods;semi-arid highlands;water resources;Kenya	Mountain Research and Development		Journal Article	scopus //scopus ssci	10298	1	0	ANESS	0	0		0	0		0	0		1	2	farmer	0	0	0	0	0	0	0	0	0	0	0	0	0	0	0	0	0	0	0	0	1	1	1	1	1
I. Brányiková	1988	Utilization of the soil-ecological units system in the design of tracts	The separation of arable land into tracts within agricultural enterprises, in accordance with the rational use of agroecosystem subtypes and the production grade of that subtype, was discussed. The land was divided into soil-ecological units. The areas were then formed into the tracts, taking into account subtype similarities, accessibility, and comparable acreages. This method can be used in det…	Land evaluation;agro-ecological zones;Czechoslovakia;Central Europe;Europe	Acta Fytotechnica		Journal Article	cab	11939	0	0	ANESS	0	0		0	0		0	0		0	0		0	0	0	0	0	0	0	0	0	0	0	0	0	0	0	0	0	0	0	0	0	0	0	0	0
I. S. S. Zonneveld, E.	1988	Ecosystem inventory/vegetation survey	A reconnaissance-scale survey of the Komering basin (Sumatra) was carried out to provide input for the ILWIS database. Using the "land unit' approach, the survey resulted in the establishment of climatic zones and the evaluation of agro-ecologic zones. A generalized land suitability index for 90 land units was also prepared for use in subsequent land evaluation studies. -Authors	ecosystem inventory;Integrated Land and Watershed Management Information system;vegetation survey;Indonesia;Komering Basin;Sumatra	ITC Journal		Journal Article	scopus	11210	0	0	ANESS	0	0		0	0		0	0		0	0		0	0	0	0	0	0	0	0	0	0	0	0	0	0	0	0	0	0	0	0	0	0	0	0	0
J. B. Callicott	1988	Agroecology in context	Agriculture and medicine palpably manifest a culture's world view. Correspondingly, changes in agriculture and medicine may be barometers of change in a culture's overall outlook. "Conventional" industrial agriculture and "modern" surgical/chemical medicine clearly express the Newtonian mechanical model of nature. The modern classical world view represents nature to be an externally related, atom…	Agroecology;classical mechanics;ecology;holism;industrial agroculture;philosophy;The New Physics;wellness	Journal of Agricultural Ethics	Kluwer Academic Publishers	Journal Article	scopus	7473	10	0	ANESS	0	0		0	0		3	3	movement, paradigm, systemic	1	2	modern	0	0	0	0	0	0	0	0	0	0	0	0	0	0	3	3	0	0	0	0	1	2	0	0	10
J. G. A. M. Medina T, E.;De La Cruz C, J. A.	1988	Opuntia revegetation: an agroecological restoration alternative for deteriorated rangelands in Coahuila, Mexico	About 50 000 hectares have been planted to forage Opuntia (nopal) in the arid rangelands of Coahuila, Mexico. However, the ecological and physical heterogeneity of the revegetated sites makes the appraisal of this reclamation-oriented scheme difficult. The present research work was conducted to evaluate and characterize the overall result of revegetation practices. 94 plantations, including 18 80…	agroecological restoration;arid rangeland;environmental condition;nopal;Opuntia;plantation;Coahuila;Mexico	Arid lands. Proc. conference, Tucson, 1985	Belhaven Press (Pinter	Journal Article	scopus	7085	0	0	ANESS	0	0		0	0		0	0		0	0		0	0	0	0	0	0	0	0	0	0	0	0	0	0	0	0	0	0	0	0	0	0	0	0	0
J. Graman	1988	Productivity and characteristics of selected diploid and tetraploid cultivars of red clover under different agroecological conditions	Trifolium pratense cv. Start and Chlumecký (diploid) and nšl. HŽ 3, Kvarta and Radegast (tetraploid) were grown at České Budějovice (380 m alt.), Kaplice (600-680 m) and Chroboly (780-800 m) with 3 cuts/year. FW yields (total for 2 years) were 88-104 t/ha for diploids and 101-123 t for tetraploids. DM production for the same period was 13-17.2 t/ha. Start was the highest yielding diploid and Kvar…	altitude;cultivars;fodder legumes;fodder plants;legumes;ploidy;polyploidy;Fabaceae;plants;Trifolium pratense;cultivated varieties;feed legumes;forage legumes;polyploids;Czechoslovakia;Fabales;eudicots;angiosperms;Spermatophyta;eukaryotes;Trifolium;Papilionoideae;Central Europe;Europe	Acta Scientifica, Vysoká Škola Zemědělská v Praze, Fakulta Agronomická v Českých Budějovicích		Journal Article	cab	8021	0	0	ANESS	0	0		0	0		0	0		0	0		0	0	0	0	0	0	0	0	0	0	0	0	0	0	0	0	0	0	0	0	0	0	0	0	0
J. J. A. H. Berkhout, J.;Azzali, S.;Menenti, M.	1988	MARS (monitoring agro-ecological resources with remote sensing and simulation) definition study. Results of the preparatory phase. Main report: Zambia	The purpose of the MARS project is to establish a link between the data provided by meteorological satellites (through the forthcoming ARTEMIS system of FAO) and the operational requirements of crop yield forecasting and monitoring at the national level. The main objective of the project is to examine whether satellite remote sensing information, ie high and low resolution images, in combination …	agricultural production;crop yield;crop yield forecasting;ecological resource;food security;GIS;MARS Project;meteorological satellite;meteorology;remote sensing;resolution image;Zambia	Report - Institute for Land & Water Management Research (ICW), Wageningen		Journal Article	scopus	6489	4	0	ANESS	0	0		0	0		1	1	food security	1	1	security	0	0	0	0	0	0	0	0	0	0	0	0	0	0	0	0	1	1	0	0	0	0	1	1	4
J. S. Graman, L.	1988	Modifying influence of different agroecological conditions on cultivar characteristics of the diploid and tetraploid forms of red clover	Diploid Trifolium pratense cv. Chlumecký and Start and tetraploid cv. Kvarta, Radegast and HŽ-III were grown in 1984-86 at 3 sites at alt. of 380, 600-690 and 780-800 m. The morphological characteristics of 20 average plants were assessed after cutting. Number of stems and internodes/plant, stem length and wt, leaf wt and plant wt were invariably reduced at the highest alt. and frequently reduced…	altitude;fodder legumes;fodder plants;legumes;morphology;ploidy;polyploidy;yield components;Fabaceae;plants;Trifolium pratense;feed legumes;forage legumes;polyploids;Czechoslovakia;Fabales;eudicots;angiosperms;Spermatophyta;eukaryotes;Trifolium;Papilionoideae;Central Europe;Europe	Sborník - Vysoká Škola Zemědělská Praha, Agronomická Fakulta v Českých Budějovicích, Fytotechniká Rahacek˜da		Journal Article	cab	8027	0	0	ANESS	0	0		0	0		0	0		0	0		0	0	0	0	0	0	0	0	0	0	0	0	0	0	0	0	0	0	0	0	0	0	0	0	0
K. Molnar	1988	Agroecological microregionalization in Hungary	The method of agro-ecological micro-regionalization was developed by the research-team of the Department of Physical Geography in the Geographical Research Institute of the Hungarian Academy of Sciences, under the direction of Laszlo GOCZAN, in 1983. The method is suitable for establishing to what extent existing agro-ecological potentials are appropriate for the cultivation of important agricult…	agroecological microregionalization;crop cultivation;land capability classification;Hungary	Contemporary essays in Austrian and Hungarian geography. Proc. seminar, Vienna, 1986	Akademiai Kiado// Studies in Geography in Hungary, 22	Journal Article	scopus	7054	8	0	ANESS	0	0		1	1	agraria	0	0		0	0		0	0	0	0	0	0	0	0	1	1	0	0	0	0	0	0	0	0	0	0	0	0	0	0	8
L. A. Lewis	1988	Measurement and assessment of soil loss in Rwanda	During the 1983-84 agricultural year, data were collected at 100 field sites to assess the amount and spatial distribution of soil loss in Rwanda. Erosivity, erodibility, topography, crop cover and conservation, the factors determining erosional rates on agricultural lands were measured and evaluated. The results were used to calibrate the USLE for the country's agro-ecologic conditions. Correlat…	conservation practice;erosivity;measurement;raindrop impact;soil erosion;soil loss;Universal Soil Loss Equation;Rwanda	Catena		Journal Article	scopus//cab	10283	0	0	ANESS	0	0		0	0		0	0		0	0		0	0	0	0	0	0	0	0	0	0	0	0	0	0	0	0	0	0	0	0	0	0	0	0	0
L. Góczán	1988	A new land evaluation in hungary based on ecological potential	The new Hungarian land evaluation system includes three exercises. The ecological evaluation of agricultural habitats is based on properties relief, agroclimate, soils, water availability and type of parent material. The economic land evaluation, giving rise to the calculation of a price of land, involves the application of a Cobb-Douglas-type production function. The land suitability of agricult…	(empty)	Statistical Journal of the United Nations Economic Commission for Europe		Journal Article	scopus	5464	6	0	ANESS	0	0		0	0		2	2	econo, price	0	0		0	0	0	0	0	0	0	0	0	0	0	0	0	0	2	2	0	0	0	0	0	0	0	0	6
L. L. D. Shishov, D. N.;Bulgakov, D. S.;Frid, A. S.	1988	Methodological aspects of modelling soil fertility in agroecological systems	Aspects of soil fertility modelling in agroecosystems are discussed.	models;Soil fertility;agroecosystems	Vestnik Sel'skokhozyaĭstvennoĭ Nauki (Moskva)		Journal Article	cab	12077	0	0	ANESS	0	0		0	0		0	0		0	0		0	0	0	0	0	0	0	0	0	0	0	0	0	0	0	0	0	0	0	0	0	0	0	0	0
M. Čavlek	1988	Comparative study of the nitrate:ammonium nitrogen ratio and method of application of fertilizer on yield and quality of Bright Virginia leaf under different agroecological conditions	Bright Virginia tobacco cv. Podravina and Kutjevo grown on sandy loam soil at Ðolta in 1980-81 and at Pitomača in 1982 and on silty loam soil at Kutjevo in 1980-82 was given 25 kg N, 42 kg P2O5 and 84 kg K2O/ha with 20, 50 or 80% of N as ammonium and the remainder as nitrate. Form of N had little significant effect on leaf yield or quality but there was a tendency towards higher yields, better qu…	application methods;fertilizers;leaves;nitrogen;NPK fertilizers;quality;sources;Tobacco;Nicotiana;fertilisers;Jugoslavia;Yugoslavia;Solanaceae;Solanales;eudicots;angiosperms;Spermatophyta;plants;eukaryotes;Balkans;Southern Europe;Europe;Mediterranean Region	Poljoprivredna Znanstvena Smotra		Journal Article	cab	8346	0	0	ANESS	0	0		0	0		0	0		0	0		0	0	0	0	0	0	0	0	0	0	0	0	0	0	0	0	0	0	0	0	0	0	0	0	0
M. Grunder	1988	Soil conservation research in Ethiopia	Soil conservation activities have had a lesser impact than expected. In order to improve this situation the Soil Conservation Project, funded by the Government of Switzerland, became operational in 1981. The project has six research units as experimental sites in Welo, Harerge, Sidamo, Shewa, Gojam, and Eritrea, representing the six most important agro-climatic zones of the Ethiopian highlands. T…	agro-climatic zone;agro-ecological factors;erosion;food self-sufficiency;research;soil conservation;soil conservation measure;Soil Conservation Project;soil erosion;Eritrea;Ethiopia;Ethiopian Highlands;Gojam;Harerge;Shewa;Sidamo;Welo	Mountain Research and Development		Journal Article	scopus //scopus ssci	6679	1	0	ANESS	0	0		0	0		0	0		1	1	sufficiency	0	0	0	0	0	0	0	0	0	0	0	0	0	0	0	0	0	0	0	0	0	0	1	1	1
N. S. Todorović, S.;Janković, V.	1988	A contribution to a study on the value of the bioclimatic index in the agro-ecological conditions of Serbia	A bioclimatic index (BCI) for grapevines based on ecological factors (sunshine hours, active temperature sums, precipitation and length of growing period) and latitude and altitude was devised. In important producing regions an optimal BCI value of 8.5 was noted but all regions with BCI values of 4.0 to 12.5 were considered satisfactory for grape growing.	climate;Grapes;requirements;Vitaceae;Vitis;Jugoslavia;Vitidaceae;Yugoslavia;Vitales;eudicots;angiosperms;Spermatophyta;plants;eukaryotes;Balkans;Southern Europe;Europe;Mediterranean Region	Arhiv za Poljoprivredne Nauke		Journal Article	cab	10088	0	0	ANESS	0	0		0	0		0	0		0	0		0	0	0	0	0	0	0	0	0	0	0	0	0	0	0	0	0	0	0	0	0	0	0	0	0
P. A. Oram	1988	Moving toward sustainability: building the agroecological framework	Most work towards agricultural sustainability suffers from the lack of systematic integration of knowledge from different scientific and socioeconomic disciplines. Only through such a system of integration, called agroecological characterization, will agricultural sustainability be achieved. This would ensure food security for future populations and simultaneously preserve the environment by tuni…	agricultural sustainability;agroecological characterisation;environment;food security	Environment		Journal Article	scopus//cab//agricola	1377	18	1	AUESS	0	0		1	1	socioeconomic	2	3	econo, food security	4	8	sustainab, knowledge, security, systema	0	0	0	0	0	0	0	0	1	1	0	0	0	0	2	2	1	1	1	1	4	5	2	2	18
P. M. Fearnside	1988	An ecological analysis of predominant land uses in the Brazilian Amazon	The land uses that now predominate in Brazil's Amazon Region are unlikely to produce sustainable yields. They also tend to close off potentially sustainable alternative uses. Cattle pasture - either productive or abandoned - now occupies most deforested land. Small farmers plant pasture after using the land for a year or two under annual crops, while large cattle ranches plant pasture directly af…	agroecological zoning;cattle pasture;deforestation;grazing;land use;ranching;Brazil, Amazonia;Bos taurus	The Environmentalist	Kluwer Academic Publishers	Journal Article	scopus	7249	3	0	ANESS	0	0		0	0		0	0		3	6	farmer, initiative, sustainab	0	0	0	0	0	0	0	0	0	0	0	0	0	0	0	0	0	0	0	0	3	6	0	0	3
P. N. B. Ravindran, K. N.	1988	Black pepper cultivars suitable for various regions	A survey of numerous Piper nigrum cultivars was carried out to determine their suitability for different agroecological regions in Kerala and Karnataka, viz. coastal and midland areas, hilly regions (at high altitudes as intercrops in coffee and cardamom), as a mixed crop in areca gardens on the plains, and in the Malnad areas of Karnataka. Growing a combination of the cultivars Panniyur-1, Karim…	assessment;black pepper;cardamoms;coffee;cultivars;intercropping;Areca;Coffea;Elettaria cardamomum;Piper nigrum;cultivated varieties;Mysore;India;Karnataka;Kerala;Arecaceae;Arecales;commelinids;monocotyledons;angiosperms;Spermatophyta;plants;eukaryotes;Rubiaceae;Gentianales;eudicots;Elettaria;Zingiberaceae;Zingiberales;Piper;Piperaceae;Piperales;magnoliids;Commonwealth of Nations;Developing Count…	Indian Cocoa, Arecanut and Spices Journal		Journal Article	cab	8724	1	0	ANESS	0	0		0	0		0	0		1	1	garden	0	0	0	0	0	0	0	0	0	0	0	0	0	0	0	0	0	0	0	0	1	1	0	0	1
P. Ye	1988	An approach to the agro-ecological effects of lowland-upland rotation	When considering the low elevation and high groundwater level in Honghu county, the agricultural and ecological benefits of lowland-upland rotation were discussed in the context of oxidation-reduction. The rotation years between wetland and dryland for cotton cultivation were suggested at 6-7 years and for rice cultivation at 4 years, which might facilitate the fuller cycling of soil nutrients an…	cotton;groundwater level;lowland-upland rotation;oxidation-reduction;rice;soil nutrients;yields;China;Honghu county;Hubei province	Journal of Ecology (China)		Journal Article	scopus	10407	0	0	ANESS	0	0		0	0		0	0		0	0		0	0	0	0	0	0	0	0	0	0	0	0	0	0	0	0	0	0	0	0	0	0	0	0	0
R. Jatzold	1988	Agro-economic dynamics in the agro-ecological zones of the tropics, with examples of price development in Kenya	Derives agro-ecological zones from temperature and rainfall requirements of crops (especially millets, maize, wheat, barley, sorghum, cotton, sunflower, sugar cane, cassava and pyrethrum) and considers how the prices obtained for them affects production in various zones. Using the example of tea growing, shows how success is related to advice, the tea plants available, method of harvesting, and s…	agro-ecological zone;price factor;tea;tropical Africa;Kenya	Erdkundliches Wissen		Journal Article	scopus	1721	23	1	AUESS	0	0		2	2	-econo, peasant	2	4	econo, price	1	1	farmer	0	0	0	0	0	0	1	1	1	1	0	0	2	2	1	1	1	1	0	0	1	1	0	0	23
R. V. Joffre, J.;de los Llanos, C.;Long, G.	1988	The dehesa: an agrosilvopastoral system of the Mediterranean region with special reference to the Sierra Morena area of Spain	A multidisciplinary team undertook a six-year investigation on the agro-ecological and socio-economic aspects of the dehesa system in the Sierra Norte area, a part of the Sierra Morena of the Sevilla Province, Western Andalusia, Spain. This paper summarizes its findings on the various agro-ecological features of the system and evaluates the system's functional aspects vis-a-vis the trends and dev…	agrosilvopastoral system;Dehesa;effect of trees on soils;mediterranean region;oak trees (Quercus spp.);Sierra Morena	Agroforestry Systems	Martinus Nijhoff/Dr. W. Junk Publishers	Journal Article	scopus//cab	2797	27	1	AESS	0	0		3	3	-econo, disciplinary, socio	1	1	econo	0	0		0	0	0	0	0	0	0	0	3	3	0	0	0	0	1	1	0	0	0	0	0	0	0	0	27
S. A. Shah	1988	Forestry for people	A book on social forestry in India, which attempts to provide technical information in popular language and project its crucial role in sustaining biological production systems. The book is addressed mainly to people implementing social forestry programmes and to non-government organizations who wish to promote such programmes. There are 18 chapters: National scene// Evolution of concept and phil…	handbooks;private organizations;rural development;Social forestry;manuals;India;Commonwealth of Nations;Developing Countries;South Asia;Asia		Indian Council of Agricultural Research	Book	cab	4911	41	1	AESS	0	0		3	10	cooperat, education, social	4	6	organization, training, urban , rural	5	6	people, implementing, language, legal, village	0	0	0	0	0	0	0	0	3	9	1	1	0	0	3	4	2	2	1	1	5	5	0	0	41
S. K. Dragović, J.;Sabo, J.;Lopičić, S.	1988	Studies on the possibilities of hop growing in the agroecological conditions of Polimlje in Montenegro	The results of analyses of the climatic and soil conditions are discussed in relation to suitability for hop cultivation. Five cultivars grown extensively in the hop region of Vojvodina, made slow early growth in Polimlje, but produced high-quality cones with high α-acids contents. Cultivars Vojvodina and Brewer's Gold cropped best and Brewer's Gold had the highest α-acid content. The natural con…	assessment;beverage crops;Climate;crops;cultivars;Hops;production;Quality;Soil;Humulus lupulus;cultivated varieties;Jugoslavia;Yugoslavia;Humulus;Cannabaceae;Rosales;eudicots;angiosperms;Spermatophyta;plants;eukaryotes;Balkans;Southern Europe;Europe;Mediterranean Region	Zemljište i Biljka		Journal Article	cab	8720	0	0	ANESS	0	0		0	0		0	0		0	0		0	0	0	0	0	0	0	0	0	0	0	0	0	0	0	0	0	0	0	0	0	0	0	0	0
T. J. Bassett	1988	Development theory and reality: the World Bank in northern Ivory Coast	The discussion focuses on the World Bank's complementarity thesis in light of the results of a Bank-funded rural development project in northern Ivory Coast that expressly aimed to integrate food crops (principally rice) into the Ivorian cotton development programme. It is argued that the complementarity between food crops and cotton is weak due to a number of institutional and technical constrai…	cotton;crops;Economics;Food crops;production;projects;rice;World Bank;Gossypium;Oryza;Oryza sativa;IBRD;International Bank for Reconstruction and Development;Ivory Coast;paddy;subsaharan Africa;Africa South of Sahara;COTE D'IVOIRE;Malvaceae;Malvales;eudicots;angiosperms;Spermatophyta;plants;eukaryotes;Poaceae;Poales;commelinids;monocotyledons;ACP Countries;Developing Countries;Francophone Africa;…	Review of African Political Economy		Journal Article	cab	4042	98	1	AESS	0	0		9	11	agraria, argue, institution, labour, peasant, polic, social, socio, socioeconomic	8	13	case stud, econo, household, intervention, price, question, rural, training	2	2	discussion, farmer	0	0	0	0	0	0	0	0	8	11	0	0	0	0	8	12	1	1	0	0	2	2	0	0	98
V. Kumar	1988	Role of fertiliser industry in afforestation programme	Afforestation is an important factor in balancing the agroecological condition of a country. India should have 33% of its geographical area under forest cover rather than the current 12.5% (based on NRSA satellite imagery). The Government of India has established the "National Land Use and Wastelands Development Council" to frame suitable policies for restoring the ecological balance. Industry ha…	afforestation;fertilizer industry;Forestry;projects;satellite imagery;fertiliser industry;reafforestation;reforestation;India;Commonwealth of Nations;Developing Countries;South Asia;Asia	Fertiliser News		Journal Article	cab	6094	8	0	ANESS	0	0		1	1	polic	0	0		0	0		0	0	0	0	0	0	0	0	1	1	0	0	0	0	0	0	0	0	0	0	0	0	0	0	8
A. B. Butorac, F.;Vajnberger, A.;Mihalić, V.	1989	Investigation into the efficacy of maintenance fertilizing for winter wheat on hypogley in crop rotation: winter wheat-sugarbeet-maize	The paper presents the results of investigations of the efficacy of maintenance fertilizer application with phosphorus and potassium on a gley soil in the Drava Valley for wheat production in the rotation:winter wheat-sugar beet-maize. Phosphorus and potassium rates for maintenance fertilizer application were calculated for the entire crop rotation of three years. Potassium was used only as potas…	Application;application rates;fertilizers;Gleysols;phosphorus;phosphorus-potassium fertilizers;potassium;responses;rotations;Wheat;Triticum;crop rotation;fertilisers;Jugoslavia;rotational cropping;Yugoslavia;Poaceae;Poales;commelinids;monocotyledons;angiosperms;Spermatophyta;plants;eukaryotes;Balkans;Southern Europe;Europe;Mediterranean Region	Poljoprivredna Znanstvena Smotra		Journal Article	cab	8430	3	0	ANESS	0	0		0	0		1	1	econo	0	0		0	0	0	0	0	0	0	0	0	0	0	0	0	0	1	1	0	0	0	0	0	0	0	0	3
A. L. Gray	1989	The relationship of production type to resource stock manipulation in Chipinge District, Zimbabwe: a micro-agricultural geography	The relationship between the economic production type and agricultural resource use strategies in Ndau smallholder farmsteads in Zimbabwe was examined in the light of several aspects of the demand themes of agricultural change. It was accepted that in many agricultural systems, farmers engage in dual production activities directed towards both subsistence and market goals. Six types of 'native' f…	Farming systems;production structure;Resource management;rural development;small farms;agricultural systems;subsaharan Africa;Africa South of Sahara;Zimbabwe;ACP Countries;Anglophone Africa;Africa;Commonwealth of Nations;Developing Countries;SADC Countries;Southern Africa	Dissertation Abstracts International, A (Humanities and Social Sciences)		Journal Article	cab	4717	33	1	AESS	0	0		2	2	engage, labour	5	6	commod, econo, market , question, rural	2	2	farmer, strateg	0	0	0	0	0	0	0	0	2	2	0	0	0	0	4	5	1	1	0	0	2	2	0	0	33
A. Wickramasinghe	1989	Environmental deterioration in the hill-country of Sri Lanka	Examines a range of agroecological systems in the central highlands of Sri Lanka. The patterns of land utilization and the dominant features of the agro-ecological systems are examined, the conditions of resources and rate of environmental deterioration compared, and the most appropriate strategies and practices identified to control this deterioration and to rehabilitate the environment. -from A…	agro- ecological system;environmental deterioration;land resource management;land use;Sri Lanka	Malaysian Journal of Tropical Geography		Journal Article	scopus //scopus ssci	6672	1	0	ANESS	0	0		0	0		0	0		1	1	strateg	0	0	0	0	0	0	0	0	0	0	0	0	0	0	0	0	0	0	0	0	1	1	0	0	1
B. S. L. Gao, X. P.;Lan, H. M.	1989	Research on energy exchange and mass circulation in the agro-ecological system	Research was conducted from 1984-1986 in the Lumacha river basin in Gansu Province, China, on the structure and mechanism of the agro-ecosystem in semi-arid land and the characteristics of its mass and energy exchange, and to explore an efficient management approach to the agro-ecosystem. The aim was to find ways to enhance its productivity and to establish multi-level, high-efficiency standards.…	Ecology;ecosystems;efficiency;energy balance;energy exchange;Farming systems;Nutrients;Semiarid zones;agricultural systems;Kansu;People's Republic of China;China;Gansu;APEC countries;Developing Countries;East Asia;Asia;North Western China	Chinese Journal of Arid Land Research		Journal Article	cab	11181	5	0	ANESS	0	0		0	0		1	1	transform	2	2	village, people	0	0	0	0	0	0	0	0	0	0	0	0	0	0	1	1	0	0	0	0	1	1	1	1	5
C. Chang	1989	Agro-ecological problems and their countermeasures in Baoji	Many ecological problems exist in the agriculture of Baoji municipality of Shanxi province, such as: over-consumption, deforestation, soil erosion, rapid reduction in arable land, climatic instability, environmental pollution, etc. Proposes: new patterns of agricultural production in mountainous areas for the rational utilization of natural resources, the establishment of a rural-urban agro-ecolo…	agriculture;agroecological policy;environmental degradation;Baoji;China;Shaanxi Province	Journal of Ecology (China)		Journal Article	scopus//cab	1440	15	1	AUESS	0	0		1	2	polic	2	2	rural, urban	1	1	adoption	0	0	0	0	0	0	0	0	1	1	1	1	0	0	2	2	0	0	0	0	1	1	0	0	15
C. G. Yamoah, R.;Nizeyimana, E.	1989	Early growth of alley shrubs in the Highland region of Rwanda	Early growth of some woody shrubs used in alley cropping were studied in the Buberuka Highland and Central Plateau region of Rwanda. The altitudinal ranges for the two agroecological zones are 1800-2400 m and 1500-1900 m respectively. First, early growth of Sesbania sesban (Sesbania) as affected by intercropped bean, potato, pea and wheat was studied. Second, effect of lime and manure application…	Alley cropping;growth studies;highland agroforestry;liming;manuring;woody shrubs;bean;pea;potato;wheat;Rwanda	Agroforestry Systems	Kluwer Academic Publishers	Journal Article	scopus	7943	0	0	ANESS	0	0		0	0		0	0		0	0		0	0	0	0	0	0	0	0	0	0	0	0	0	0	0	0	0	0	0	0	0	0	0	0	0
C. L. Yu, Yaohong;Peng, Lin;Dai, Minjun	1989	Energy efficiency of farmland in poverty-stricken areas of the Loess Plateau and approaches for its improvement	The energy efficiency of farmland was lower in poverty-stricken areas of the Loess Plateau. It had positive correlation with farmland area per capita and negative correlation with cereal area per capita and degree of soil erosion. To improve the energy efficiency, we should control erosion, improve the agro-ecological environment, abstain from extensive cultivation and increase material input rat…	agricultural area;agriculture;energy efficiency;erosion;farmland;China;loess plateau	Journal of Ecology (China)		Journal Article	scopus	6277	3	0	ANESS	0	0		0	0		1	2	poverty	0	0		0	0	0	0	0	0	0	0	0	0	0	0	1	1	1	1	0	0	0	0	0	0	0	0	3
D. Janković	1989	Comparative studies on new apple cultivars in the agroecological conditions of Obrenovac region	The pomological and yielding properties of 6 cultivars (Idared, Red Boskoop, Jonagold, Gloster 69, Karmijn de Sonnaville and Melrose) on M.9 rootstocks planted at 2200-2828 trees/ha were investigated in 1980-85. Flowering and harvesting dates, tree morphological characteristics, percentage of fruit set, harvested fruit yield and physical and chemical properties were determined and are presented. …	Apples;assessment;cultivars;Malus;cultivated varieties;Jugoslavia;Yugoslavia;Rosaceae;Rosales;eudicots;angiosperms;Spermatophyta;plants;eukaryotes;Balkans;Southern Europe;Europe;Mediterranean Region	Zbornik Radova Poljoprivrednog Fakulteta Univerzitet u Beogradu		Journal Article	cab	8330	0	0	ANESS	0	0		0	0		0	0		0	0		0	0	0	0	0	0	0	0	0	0	0	0	0	0	0	0	0	0	0	0	0	0	0	0	0
D. Loczy	1989	Agroecological microregionalization based on land capability	Offers a description of work undertaken at the Hungarian Geographical Research Institute on agroecological microregions in North-Transdanubia, itself a prelude to modelling rational land uses for Hungary as a whole. The procedures adopted are described and evaluated, and brief discussion provided of the comparability with earlier attempts at physical regionalisation and with the practical applica…	agro-ecological research;land-use modelling;micro-regionalisation;rational allocation;research application;Hungary	Theory and practice in British and Hungarian geography. Proc. 4th seminar, Nyiregyhaza, 1987	Akademiai Kiado// Studies in Geography in Hungary, 24	Journal Article	scopus	6746	1	0	ANESS	0	0		0	0		0	0		1	1	discussion	0	0	0	0	0	0	0	0	0	0	0	0	0	0	0	0	0	0	0	0	1	1	0	0	1
D. Loczy	1989	Landscape evaluation, land evaluation or assessment of the physical environment for agriculture?	The achievements of landscape ecology are increasingly applied world-wide for various land evaluation projects. In Hungary this applied trend was also born in the early sixties, called physical landscape evaluation, agroecological survey, or site evaluation. The present term can be best translated "assessment of environmental quality'. Examining the concept of land evaluation in the international…	agricultural potential;environmental quality;land assessment;landscape evaluation;literature review;physical environment;Hungary	Foldrajzi Ertesito		Journal Article	scopus //scopus ssci	6455	0	0	ANESS	0	0		0	0		0	0		0	0		0	0	0	0	0	0	0	0	0	0	0	0	0	0	0	0	0	0	0	0	0	0	0	0	0
D. Marshall	1989	Virulence of Puccinia recondita and cultivar relationships in Texas from 1985 to 1987	Texas was divided into 8 agroecological areas of adaptation for wheat leaf rust. Those areas were the High Plains, Rolling Plains, Blacklands, Gulf Coast, E., SW., S.-central and S. Texas. Isolates of P. recondita were collected in each area over a 2-year period. The isolates were characterized into 39 virulence/avirulence phenotypes, which were grouped into 10 Unified Numeration (UN) races. The …	cereals;genetics;pathogens;plant pathogenic fungi;plant pathogens;plant pathology;races;Wheat;fungi;Puccinia recondita;Pucciniaceae;Triticum;Triticum aestivum;fungus;phytopathogenic fungi;phytopathogens;phytopathology;plant-pathogenic fungi;Teliomycetes;United States of America;Texas;USA;eukaryotes;Puccinia;Pucciniales;Pucciniomycetes;Pucciniomycotina;Basidiomycota;Poaceae;Poales;commelinids;mono…	Plant Disease		Journal Article	cab	9795	3	0	ANESS	0	0		0	0		1	3	race	0	0		0	0	0	0	0	0	0	0	0	0	0	0	0	0	1	3	0	0	0	0	0	0	0	0	3
D. R. A. Nielsen, M. H.	1989	Statistical opportunities for analyzing spatial and temporal heterogeneity of field soils	Statistical techniques for analyzing data in the agricultural sciences have traditionally followed the pioneering efforts of R.A. Fisher who assumed that observations in the field were independent and identically distributed. Such techniques, proven useful in the past and still being used today for comparing the merits of different management practices or different treatments, are presently givin…	coherency;geostatistics;kriging;state-space;stochastic;time-series analysis	Plant and Soil	Kluwer Academic Publishers	Journal Article	scopus	10173	0	0	ANESS	0	0		0	0		0	0		0	0		0	0	0	0	0	0	0	0	0	0	0	0	0	0	0	0	0	0	0	0	0	0	0	0	0
E. P. Odum	1989	Input management of production systems	Nonpoint sources of pollution, which are largely responsible for stressing regional and global life-supporting atmosphere, soil, and water, can only be reduced (and ultimately controlled) by input management that involves increasing the efficiency of production systems and reducing the inputs of environmentally damaging materials. Input management requires a major change, an about-face, in the ap…	agroecology;input management;landscape ecology;pollution;production system	Science		Journal Article	scopus	2582	11	1	AUESS	0	0		1	1	illustrate	1	1	power	0	0		0	0	0	0	0	0	0	0	1	1	0	0	0	0	1	1	0	0	0	0	0	0	0	0	11
E. T. C. Elliot, C. V.	1989	A perspective on agroecosystem science	The basic characteristics of agroecosystems are outlined, and an approach to considering a changing agriculture in which sustainability and environmental quality have a high priority is examined. The Swedish Arable Lands Project, The Tifton Project, the Horseshoe Bend project, the Dutch program on Soil Ecology of Arable Farming Systems and the Great Plains Project are cited as recent examples of …	agricultural research;agricultural sciences;ecology	Ecology		Journal Article	cab	1299	12	1	AUESS	0	0		1	1	cooperat	1	1	perspective	1	2	sustainab	0	0	0	0	0	0	0	0	1	1	0	0	1	1	0	0	0	0	0	0	1	2	0	0	12
E. V. M. M. Rao	1989	Problems and perspectives in agroclimatological studies in semi-arid tropics	The paper focusses attention on the contribution of agricultural climatology and the need for greater involvement of agricultural geographers in research relating to climo-edaphic parameter of tropical agriculture. The review of the work done so far brings into relief the hiatus in the studies relating to rainfall, soil moisture, agroclimatic classification, agroecological zones, and crop-yield a…	agroclimatological study;crop yield analysis;semi arid area;tropics	Transactions - Institute of Indian Geographers		Journal Article	scopus //scopus ssci	7003	3	0	ANESS	0	0		0	0		1	1	perspective	0	0		0	0	0	0	0	0	0	0	0	0	0	0	1	1	0	0	0	0	0	0	0	0	0	0	3
F. Doorman	1989	Strengthening qualitative methodology in agricultural research: the social scientist's contribution	Sociologists and anthropologists can contribute significantly to agricultural research directed at small farm development. In the area of method, qualitative social science methods such as case studies are needed to yield insight into the complex inter-relationships between agroecological, socioeconomic and cultural factors in small farm systems. At the same time, the application of these methods…	Agricultural research;Anthropology;interdisciplinary research;roles;small farms;Social scientists;sociologists;man;Homo;Hominidae;primates;mammals;vertebrates;Chordata;animals;eukaryotes	Sociologia Ruralis		Journal Article	cab	1310	74	1	AESS	2	2	sociolog, social science	6	8	social, anthropolog, disciplinary, participa, socio, socioeconomic	2	2	case stud, econo	0	0		0	0	2	2	0	0	1	1	4	4	3	3	0	0	2	2	0	0	0	0	0	0	0	0	74
F. Dudáš	1989	The quality of grain and malt of continuously grown spring barley in relation to agroecological factors	In field trials in 1977-84 in the maize growing region with spring barley cv. Spartan, Korál and Zefír, year of growing affected yield formation and grain and malt quality. N application reduced grain and malt quality. Compared with traditional tillage, minimum tillage reduced grain protein content but increased malt extract, relative extract and Kolbach's value. The burning or removal of straw g…	Barley;cultivation;disposal;fertilizers;grain;minimum tillage;nitrogen;nitrogen fertilizers;quality;responses;straw;straw burning;straw disposal;Tillage;Hordeum;Hordeum vulgare;fertilisers;grain quality;minimum tillage systems;soil cultivation;Czechoslovakia;Poaceae;Poales;commelinids;monocotyledons;angiosperms;Spermatophyta;plants;eukaryotes;Central Europe;Europe	Rostlinna Vyroba		Journal Article	cab//wos	8907	0	0	ANESS	0	0		0	0		0	0		0	0		0	0	0	0	0	0	0	0	0	0	0	0	0	0	0	0	0	0	0	0	0	0	0	0	0
F. E. C. Bernard, D. J.;Thom, D. J.	1989	Carrying capacity of the eastern ecological gradient of Kenya	Kenya's rapid population-growth rate is pushing the supportive capacity of rural lands to their limits. Here the concept of carrying capacity is applied to four districts of the eastern ecological gradient: Meru, Machakos, Kitui, and Kajiado. Models of population-land relationships are constructed assuming three levels of technology and three growth scenarios for farmers and for herders. Environm…	carrying capacity;environmental degradation;environmental potential;food production;migration;population;population growth;population projection;population-land relationships;technology;Kajiado;Kenya;Kitui;Machakos;Meru;Africa;Africa south of the Sahara;Agricultural Development;agriculture;animal;Animal Resources;article;Demographic Factors;demography;developing country;Eastern Africa;Economic Fa…	National Geographic Research		Journal Article	scopus	3554	43	1	AESS	0	0		4	4	polic, social, socio, socioeconomic	3	9	rural, econo, poverty	2	2	farmer, people	0	0	0	0	0	0	0	0	0	0	3	4	0	0	1	3	3	6	0	0	2	2	0	0	43
F. N. Caporali, P.;Paoletti, M. G.;Onnis, A.;Tomei, P. E.;Tellarini, V.	1989	Concepts to sustain a change in farm performance evaluation	The demand to convert agricultural style in industrialized countries stems from increasing surpluses, environmental decline and health exposure. The authors underline the role that agricultural scientist can play in this process of agricultural transformation. Criteria for the evaluation of environmentally compatible agroecosystems are suggested. The need to elaborate indexes such as agroecologic…	agricultural ecosystem;agricultural style;agroecological performance;environmental decline;health exposure;performance evaluation;Italy, Maremma	Agriculture, Ecosystems and Environment		Journal Article	scopus	6324	6	0	ANESS	0	0		0	0		2	2	econo, transform	0	0		0	0	0	0	0	0	0	0	0	0	0	0	0	0	2	2	0	0	0	0	0	0	0	0	6
G. A. Gryseels, F.;Assamenew, G.;Misgina, A.;Astatke, A.;Mariam, W. W.	1989	On-farm research to improve smallholder livestock productivity in the Ethiopian highlands	The International Livestock Centre for Africa (ILCA) has taken a farming systems approach to research since its inception and has studied major livestock production systems in each of the major agro-ecological zones of sub-Saharan Africa. This paper reports on some of the results achieved by ILCA's Highlands Programme with on-farm research in one of its major study areas in the Ethiopian highland…	International Livestock Centre for Africa;land cultivation;livestock production;milk production;on-farm research;research;smallholder farm;traditional farming system;Ethiopia	Quarterly Journal of International Agriculture		Journal Article	scopus//cab //scopus ssci	11894	0	0	ANESS	0	0		0	0		0	0		0	0		0	0	0	0	0	0	0	0	0	0	0	0	0	0	0	0	0	0	0	0	0	0	0	0	0
H. W. J. Strubenhoff, H. E.	1989	Animal traction and agro-ecological zones in Western Africa	West Africa is a region where agriculture and transport is mainly based on the hoe and the head-load. The economic evaluation of complex innovations such as animal traction needs special evaluation techniques, which take into account the effects on land and labour productivity, cropping patterns, cost structure, subsistence needs, risk situation and environmental conditions of the farm-household …	agriculture;agroecological zone;animal traction;farming systems approach;transport;(West);Africa;Animalia	Quarterly Journal of International Agriculture		Journal Article	scopus//cab //scopus ssci	1443	17	1	AUESS	0	0		1	1	labour	3	3	econo, household, innovation	0	0		0	0	0	0	0	0	0	0	1	1	0	0	0	0	3	3	0	0	0	0	0	0	0	0	17
I. Robinson	1989	Development and support mechanisms in the non-governmental areas of the Horn of Africa	The cessation of colonial activities, coupled with equitable land redistribution organized by the Liberation Fronts, did much to reduce land abuse in Ethiopia. The Liberation Fronts emerged over 27 years as the direct result of political resentment of the indigenous populations to successive Ethiopian governments' rule in Eritrea and Tigray. The two Liberation Fronts are deriving and implementing…	Agricultural development;development policy;rural development;services;war;animal production;Abyssinia;subsaharan Africa;Africa South of Sahara;Ethiopia;ACP Countries;East Africa;Africa;Least Developed Countries;Developing Countries	Entwicklung und Landlicher Raum		Journal Article	cab	871	43	1	AESS	0	0		4	4	argue, politic, settlement, polic	2	3	training, rural	5	7	governmental, discussion, implemented, implementing, strateg	0	0	0	0	0	0	0	0	3	3	1	1	0	0	1	2	1	1	1	1	5	6	0	0	43
Ĭ. T. Ĭordanov	1989	An agroecological model for determining optimum plant density of maize	A description is given of an agroecological model developed for determining plant density of maize hybrids differing in growth period (FAO maturity groups 300-700), which are grown for grain or fodder production. The model was developed on the basis of long-term investigations on the optimum plant density of maize hybrids in relation to different hydrothermal conditions (heat sums and amount of s…	heat sums;Maize;models;plant density;soil water content;temperature;Zea mays;corn;heat units;temperature sums;thermal units;Bulgaria;Zea;Poaceae;Poales;commelinids;monocotyledons;angiosperms;Spermatophyta;plants;eukaryotes;Balkans;Southern Europe;Europe;Developed Countries;European Union Countries	Rasteniev'dni Nauki		Journal Article	cab	11793	0	0	ANESS	0	0		0	0		0	0		0	0		0	0	0	0	0	0	0	0	0	0	0	0	0	0	0	0	0	0	0	0	0	0	0	0	0
J. Antoine	1989	GIS: building models of the real world	The article briefly describes FAO's Geographic Information System, designed to store information on soils, rainfall and vegetation, the location of towns, roads and waterways, and statistics on population, health, income and nutrition. Some examples are given of its potential application, as well as some systems already in use, including the identification and delineation of areas in Africa suita…	Geography;Information systems;Land use;Soil;Water resources;subsaharan Africa;Africa South of Sahara;Kenya;ACP Countries;Anglophone Africa;Africa;Commonwealth of Nations;Developing Countries;East Africa	Land and Water (Rome)		Journal Article	cab	11667	3	0	ANESS	0	0		0	0		1	1	income	0	0		0	0	0	0	0	0	0	0	0	0	0	0	0	0	1	1	0	0	0	0	0	0	0	0	3
J. B. Wolf, J. A. A.;Van Diepen, C. A.;Van Immerzeel, C. H.	1989	A study on the limitations to maize production in Zambia using simulation models and a geographic information system	Grain yields are calculated for maize growing on the main land units of Zambia which are defined along agro-ecological criteria. The results indicate that the water-limited yields are only lower than potential yields, if rainfall during the crop growth cycle is less than 800 mm, that the gap between nutrient-limited and water-limited yields is very large and that as a consequence, large increases…	crop growth simulation model;geographic information system;maize;soil fertility;Zambia	Land qualities in space and time. Proc. ISSS symposium, Wageningen, 1988	Pudoc, Wageningen	Journal Article	scopus	10497	0	0	ANESS	0	0		0	0		0	0		0	0		0	0	0	0	0	0	0	0	0	0	0	0	0	0	0	0	0	0	0	0	0	0	0	0	0
J. D. Bernard-Brunet, M.;Bornard, A.	1989	Utilisation of remote sensing for detection of high altitude pastures	In French mountain areas, for a better description of subalpine native grasslands the authors assess the high resolution satellites versus traditional technics, especially for spatial extent. From a LANDSAT/TM image 12 agroecological groups are analyzed with a supervised classification. Problems with regard to mountainous regions and first results are discussed. -English summary	agroecological group;high resolution satellite;subalpine native grassland;supervised classification	Bulletin - Societe Francaise de Photogrammetrie et de Teledetection		Journal Article	scopus	7039	0	0	ANESS	0	0		0	0		0	0		0	0		0	0	0	0	0	0	0	0	0	0	0	0	0	0	0	0	0	0	0	0	0	0	0	0	0
K. Stoinev	1989	On the problem of developing differentiated soil cultivation technologies and systems	Systems for soil cultivation have been developed to suit the soil and climatic conditions in the different agro-ecological regions of Bulgaria. Application of the new technologies raises problems related to differences in meteorological conditions, with soil changes with the adaptability of new techniques, and the accumulation of experimental and production data. The need to improve systems of so…	Cropping systems;development;Soil management;Bulgaria;Balkans;Southern Europe;Europe;Developed Countries;European Union Countries	Selskostopanska Nauka		Journal Article	cab	10783	0	0	ANESS	0	0		0	0		0	0		0	0		0	0	0	0	0	0	0	0	0	0	0	0	0	0	0	0	0	0	0	0	0	0	0	0	0
K. Y. Minami, K.	1989	Influence of agroenvironment on the greenhouse effect	The factors affecting the greenhouse effect on the agricultural environment are described. Issues covered are the effect of the increase in CH4 and N2O concn in the atmosphere, agro-ecological causes of these increases and measures to reduce the CH4 and N2O concn.	Air pollution;methane;nitrous oxide;Pollution;atmospheric pollution;environmental pollution	Research Journal of Food and Agriculture		Journal Article	cab	7831	0	0	ANESS	0	0		0	0		0	0		0	0		0	0	0	0	0	0	0	0	0	0	0	0	0	0	0	0	0	0	0	0	0	0	0	0	0
K. Zheng	1989	Agroecologic division of Deqing County in Zhejiang Province	Deqing county is a base county of ecological agricultural research in the midst of Hang-Jia-Hu Plain. In this paper, 26 townships are considered, 14 agroecologic factors expressing the main properties of the units are defined as divisional factors, and the method of fuzzy cluster analysis is used. The county is divided into three agroecologic regions. The value of the methodology used is also dis…	agriculture ecology;cluster analysis;ecological management;research;China;Deqing County	Journal of Ecology (China)		Journal Article	scopus	6568	0	0	ANESS	0	0		0	0		0	0		0	0		0	0	0	0	0	0	0	0	0	0	0	0	0	0	0	0	0	0	0	0	0	0	0	0	0
L. C. Becker	1989	Conflict and complementarity in Bamana farming: a case study of Soro, Mali. Ph.D. thesis	Analyses the conflict and complementarity of farmers' household labour organisation and land use patterns in a village case study of Bamana farming in Mali. Taking the household as the basic production organising unit, three themes in peasant agriculture are investigated: the types of fields managed and worked by different household members// the agro-ecology of the farming system// and the balan…	agriculture;Bamana people;household production;labour organisation;land use;peasant;Mali;Soro		University of London, School of Oriental & African Studies	Journal Article	scopus	1501	32	1	AESS	0	0		2	6	labour, peasant	4	12	case stud, commod, household, market	4	6	farmer, garden, village, people	0	0	0	0	0	0	0	0	2	4	2	2	1	1	4	10	1	1	0	0	3	5	1	1	32
M. A. Altieri	1989	Agroecology: A new research and development paradigm for world agriculture	In its several conceptions, agroecology has emerged as a scientific approach used to study, diagnose and propose alternative low-input management of agroecosystems. Solving the sustainability problem of agriculture is the primary aim of agroecology. It is maintained here, however, that simply focusing on the technological aspects of the problem, even though promoted technologies are low-input, ob…	agricultural development;agriculture;agroecology;agroecosystem;agroecosystem management;economic growth;environmental degradation;population growth;research and development;rural development;sustainable agriculture;technological development;technology	Agriculture, Ecosystems and Environment		Journal Article	scopus//agricola	808	22	1	AUESS	0	0		1	1	social	4	7	paradigm, econo, poverty, rural	2	3	strateg, sustainab	0	0	0	0	0	0	0	0	1	1	0	0	1	1	3	4	2	2	0	0	2	2	1	1	22
M. A. Y. Nakonechnaya, V. Y.	1989	Differences in agroecological conditions on north- and south-facing slopes of the Central Chernozem Region	Soils of N-facing slopes are potentially more productive than soils of S-facing slopes. -after Journal summary	Chernozem;soil fertility;Central Chernozem Region;USSR	Soviet Soil Science		Journal Article	scopus//cab//agricola	9901	0	0	ANESS	0	0		0	0		0	0		0	0		0	0	0	0	0	0	0	0	0	0	0	0	0	0	0	0	0	0	0	0	0	0	0	0	0
M. G. L. Guido Paoletti, G.	1989	Agroecology patterns in Northeastern Italy	The history of agroecosystem landscapes in northeastern Italy from pre-Roman times to the present day is summarized. Landscape design, crops, weed and animal pest interactions are analyzed historically. Vegetational patterns and invertebrate distribution as affected by hedgerows, river-bank borders and trees plus weed distribution patterns are examined. Trends in agroecosystem management for the …	agroecosystem;hedgerow;landscape ecology;Italy	Agriculture, Ecosystems and Environment		Journal Article	scopus//wos//agricola	7692	3	0	ANESS	0	0		0	0		1	2	histor	0	0		0	0	0	0	0	0	0	0	0	0	0	0	0	0	1	2	0	0	0	0	0	0	0	0	3
M. Obradović	1989	Study of maize cob productivity of medium early hybrids in relation to the development of growth stages in the agroecological conditions at Vojvodina	In field trials in 1982 and 1983, maize hybrids ZPSK 58 C, ZPTC 510, BCSK 588 and BCTC 571 from the same maturity group were grown at Savino Selo and Sr. Mihaljevci on humic meadow soil. Av. maize cob yields were 10.32 t in 1982 and 9.93 t in 1983 at Savino Selo and 11.58 and 8.17 t, resp., at Sr. Mihaljevci. The temp. regime was generally favourable for maize grain production however the absolut…	cultivars;growth;Maize;Plant development;seed set;stems;temperature;Zea mays;corn;cultivated varieties;Jugoslavia;Yugoslavia;Zea;Poaceae;Poales;commelinids;monocotyledons;angiosperms;Spermatophyta;plants;eukaryotes;Balkans;Southern Europe;Europe;Mediterranean Region	Zbornik Radova Poljoprivrednog Fakulteta Univerzitet u Beogradu		Journal Article	cab	10873	0	0	ANESS	0	0		0	0		0	0		0	0		0	0	0	0	0	0	0	0	0	0	0	0	0	0	0	0	0	0	0	0	0	0	0	0	0
M. T. U. Paredes C, J.;Parra R, C.	1989	Flower and pod abcission in lentils in central-southern Chile	Lentils were grown in field trials at 3 agroecologically different locations in Chile in 1982-83. The percentage of normal reproductive structures ranged from 22.1% for cv. Constitución at Chanco (coastal dryland) to 57.4% for cv. Constitución at Yungay (Andean foothills). Averaged over all locations the percentage of flower abscission was 10.6, 5.6 and 9.3 for cv. Araucana-INIA, Constitución and…	abscission;flowers;lentils;pods;Lens culinaris;Chile;Lens;Papilionoideae;Fabaceae;Fabales;eudicots;angiosperms;Spermatophyta;plants;eukaryotes;Andean Group;APEC countries;Developing Countries;Latin America;America;South America;Threshold Countries	Agricultura Técnica		Journal Article	cab	5815	0	0	ANESS	0	0		0	0		0	0		0	0		0	0	0	0	0	0	0	0	0	0	0	0	0	0	0	0	0	0	0	0	0	0	0	0	0
N. H. B. Batjes, A. F.	1989	JAMPLES: a computerized land evaluation system for Jamaica	JAMPLES is a software package designed to determine land suitability of areas targeted for agricultural use. It matches climate, soil and topographical data with agro-ecological requirements of specific crops, indicating possible limitations. Following this "matching' process the final suitability is determined at three levels of management. The system generates semi-quantitative results which ha…	geographical information system;land evaluation;land suitability;rural planning;Jamaica	Land qualities in space and time. Proc. ISSS symposium, Wageningen, 1988	Pudoc, Wageningen	Journal Article	scopus	11664	3	0	ANESS	0	0		0	0		1	2	rural	0	0		0	0	0	0	0	0	0	0	0	0	0	0	0	0	1	1	1	1	0	0	0	0	0	0	3
N. O. A. Ezeh	1989	Relative use of family and hired labour and gender role in cassava-maize production in the River state of Nigeria	The paper examines the relative use of human labour in cassava-maize production in River state, Nigeria. The relative use of family and hired labour input as well as gender role in cassava-maize production in the state are discussed. The data used in the analysis were collected from a random sample of 10 smallholder farmers from the 6 main agroecological zones of the state who were participating …	Cassava;Child labour;children;Family labour;Female labour;Food production;labour requirements;Maize;Male labour;Mechanization;rural development;small farms;man;Manihot esculenta;Zea mays;child labor;corn;family labor;female labor;labor requirements;male labor;manioc;subsaharan Africa;tapioca plant;Africa South of Sahara;Nigeria;Homo;Hominidae;primates;mammals;vertebrates;Chordata;animals;eukaryot…	Beiträge zur Tropischen Landwirtschaft und Veterinärmedizin		Journal Article	cab	3583	30	1	AESS	0	0		3	15	gender, labour, participa	1	1	rural	3	9	family, farmer, labor	0	0	0	0	0	0	2	2	3	8	1	5	0	0	0	0	1	1	1	1	2	2	2	6	30
O. E. Rojas	1989	Determination of the agro-ecological potential for coffee (Coffea arabica) cultivation in Costa Rica	Agro-ecological areas suitable for coffee cultivation were established based on a combination of 3 indices viz. yield potential, climatic conditions necessary for anthesis, and soil type. The 7 stages of the methodology used are outlined and maps showing the length of the annual growth cycle in different areas, and classification into different agro-climatic regions and agro-ecological regions ar…	climate;Coffee;crops;ecology;production possibilities;requirements;Soil types;stimulant plants;tropical crops;Coffea;plants;Coffea arabica;potential production;production potential;stimulant crops;Costa Rica;Rubiaceae;Gentianales;eudicots;angiosperms;Spermatophyta;eukaryotes;CACM;Central America;America;Developing Countries;Latin America;Threshold Countries	Turrialba		Journal Article	cab	10068	0	0	ANESS	0	0		0	0		0	0		0	0		0	0	0	0	0	0	0	0	0	0	0	0	0	0	0	0	0	0	0	0	0	0	0	0	0
P. Baranyk	1989	Effect of agroecological factors and agronomic practices on overwintering of winter rape	In field trials in 1985-87 at Červený Újezd, the effects of early, late and timely sowing, application of 0 or 60 kg N in autumn or of Alar-85 [daminozide] or Retacel Super [chlormequat + ethephon] to oilseed rape cv. Jet Neuf or Darmor were investigated. The effects of sowing date depended on year. Early sowing did not reduce overwintering or yields whereas in 1985-86 only late sowing severely r…	chlormequat;cold resistance;daminozide;ethephon;growth regulators;growth retardants;plant growth regulators;Rape;seeds;sowing date;swede rape;winter kill;yields;Brassica napus var. oleifera;Brassicales;(2-chloroethyl)phosphonic acid;canola;Capparales;CCC;chlorocholine chloride;cold hardiness;growth substances;N-(dimethylamino)succinamic acid;oilseed rape;plant growth substances;plant hormones;SAD…	Sborník Vysoké Školy Zemědělské v Praze, Fakulta Agronomická. Rahacek˜da Rostlinná Výroba		Journal Article	cab	9954	0	0	ANESS	0	0		0	0		0	0		0	0		0	0	0	0	0	0	0	0	0	0	0	0	0	0	0	0	0	0	0	0	0	0	0	0	0
P. d. T. Alvim	1989	Appropriate technology for agriculture in the humid tropics	Based on available information on the agroecological characteristics of humid tropical regions (particularly the Amazon) this paper aims to identify production systems without harmful environmental effects which may be recommended for these regions. The systems have been selected on the basis of their relative economic advantages and are presented in 4 groups in the following order of preference:…	Agroforestry;agroforestry systems;black pepper;Cocoa;Coffee;crops;cultural methods;fatty oil plants;Forestry;fruit crops;Land use;land use planning;Oil palms;oil plants;oilseed plants;planning;sustainability;Tropical fruits;Tropics;Coffea;Elaeis;Hevea;Piper nigrum;plants;Theobroma cacao;agriforestry;agro-forestry;oil crops;oilseed crops;tropical countries;tropical zones;Amazonia;Bahia;Brazil;Mala…	Agrotrópica		Journal Article	cab	2719	32	1	AESS	0	0		3	4	institution, marketing, settlement	2	3	econo, financ	2	5	sustainab, language	0	0	0	0	0	0	0	0	3	4	0	0	0	0	2	3	0	0	0	0	1	3	2	2	32
P. J. Cooper, M.;Harria, H.;Matar, A.	1989	Agro-ecological constraints to crop production in West Asia and North Africa, and their impact on fertilizer use	Soils, climatic characteristics of West Asia and North Africa and farming systems of the region are described. Factors discussed which affect fertilizer response include: water use efficiency// rainfall amounts// soil fertility levels// rainfall-soil fertility interactions// crop rotation// weed control// phosphate application, fixation and residual effects// methods of fertilizer application// a…	Fertilizers;usage;fertilisers;Western Asia;Africa;Asia;North Africa;West Asia	Journal of Technology and Development		Journal Article	cab	11462	0	0	ANESS	0	0		0	0		0	0		0	0		0	0	0	0	0	0	0	0	0	0	0	0	0	0	0	0	0	0	0	0	0	0	0	0	0
P. R. Wit, H. C.	1989	An agro-ecological survey of the Boé province, Guinea Bissau	In spite of a favourable climate the province of Boé can only just manage to support its present population of 3 inhabitants km-2. Possibilities for increased productivity through more use of inputs are limited owing to its isolated position in the South-East of Guinea Bissau, and a very minor proportion of suitable soils, in a landscape of undulating lateritic rocks. The region's main asset is i…	agriculture;agroecosystem;ecology;land use;sustainable development;Guinea Bissau, Boe Province;Guinea-Bissau, Boe Province	Agriculture, Ecosystems and Environment		Journal Article	scopus//agricola	6591	10	0	ANESS	0	0		1	1	argue	0	0		2	2	societ, sustainab	0	0	0	0	0	0	0	0	1	1	0	0	0	0	0	0	0	0	0	0	1	1	1	1	10
P. Ye	1989	Change in agro-ecological environments in plain lake areas and their regulation	Because of the historical unitary management of agriculture and poor regulation and exploitation of resources, various problems of pollution and imbalances have occurred in farmland, water and ecosystems. Proposes improvements to the agricultural system including the establishment of a human regulated agro-ecosystem. -from English summary	agriculture;ecosystem;pollution;water;China;Honghu Lake	Journal of Ecology (China)		Journal Article	scopus	6635	3	0	ANESS	0	0		0	0		1	1	histor	0	0		0	0	0	0	0	0	0	0	0	0	0	0	0	0	1	1	0	0	0	0	0	0	0	0	3
R. Lai	1989	Conservation Tillage for Sustainable Agriculture: Tropics Versus Temperate Environments	This chapter discusses the relation between conservation tillage and sustainable agriculture, and identifies appropriate conservation tillage systems for different soils, crops, and agroecological region. Conservation tillage is a generic term encompassing many different soil management practices. It is generally defined as any tillage system that reduces loss of soil or water relative to convent…	(empty)	Advances in Agronomy		Serial	scopus	5519	2	0	ANESS	0	0		0	0		0	0		2	3	sustainab, labor	0	0	0	0	0	0	0	0	0	0	0	0	0	0	0	0	0	0	1	1	2	2	0	0	2
R. M. Anguiz, C.	1989	Anastomosis groups, pathogenicity, and other characteristics of Rhizoctonia solani isolated from potatoes in Peru	R. solani isolates were recovered from stem lesions and sclerotia on potato tubers at 3 agroecological zones of Peru: coastal valleys (150-270 m elevation), highland valleys (2460-3600 m elevation) and eastern slopes of the Andes (850 m elevation). Most isolates belonged to anastomosis group (AG)-3 and AG-4, the first in the highlands (cool environment) and the second in the coast and eastern slo…	anastomosis groups;crops;Diseases;pathogens;plant pathogenic fungi;plant pathogens;plant pathology;Potatoes;root crops;Ceratobasidiaceae;fungi;Solanum tuberosum;THANATEPHORUS CUCUMERIS;Ceratobasidiales;fungus;phytopathogenic fungi;phytopathogens;phytopathology;plant-pathogenic fungi;Peru;Cantharellales;Agaricomycetes;Agaricomycotina;Basidiomycota;eukaryotes;Solanum;Solanaceae;Solanales;eudicots;a…	Plant Disease		Journal Article	cab	8176	0	0	ANESS	0	0		0	0		0	0		0	0		0	0	0	0	0	0	0	0	0	0	0	0	0	0	0	0	0	0	0	0	0	0	0	0	0
R. T. Wilson	1989	Reproductive performance of African indigenous small ruminants under various management systems: A review	Empirical data for a series of reproductive traits from a range of sources (National Agricultural Research Systems and individual studies) in different agro-ecological zones and under several systems of management are presented and discussed. Goats and sheep give birth for the first time at about 17 months. Litter sizes of goats average 1.38 kids and litter sizes of sheep 1.16 lambs. Intervals be…	(empty)	Animal Reproduction Science		Journal Article	scopus//cab	5639	0	0	ANESS	0	0		0	0		0	0		0	0		0	0	0	0	0	0	0	0	0	0	0	0	0	0	0	0	0	0	0	0	0	0	0	0	0
R. Warnock de Parra	1989	Contribution of the application of a dynamic simulation model (SUCROS) to agroecological zoning studies in soyabeans (Glycine max (L) Merr.)	The simulation model SUCROS was used to evaluate the agroecological potential of different regions of Venezuela, in relation to soyabeans. Simulated yields were within the probable range for soyabeans in Venezuela and the locations studied could be classified according to potential production capabilities.	models;production possibilities;Soyabeans;yields;Glycine (Fabaceae);potential production;production potential;soybeans;Venezuela;Papilionoideae;Fabaceae;Fabales;eudicots;angiosperms;Spermatophyta;plants;eukaryotes;Andean Group;Developing Countries;Latin America;America;South America;Threshold Countries	Revista de la Facultad de Agronomia, Universidad Central de Venezuela		Journal Article	cab	12076	0	0	ANESS	0	0		0	0		0	0		0	0		0	0	0	0	0	0	0	0	0	0	0	0	0	0	0	0	0	0	0	0	0	0	0	0	0
Rittmeier, K.	1989	The agroecological structure of eastern and southern Lower Saxony (1 : 500 000 survey map)	The map was developed on the basis of soil maps at a 1 : 200 000 scale and environmental factors. According to large scale geological and climatic conditions seven major land units are distinguished and form the highest order of the hierarchical system. For each of these a number of primary landscape types are recognized according to geomorphological conditions, relief and agricultural yield pote…	landscape;Mapping;agroecology;cartography;Nieder Sachsen;West Germany;German Federal Republic;Germany;Lower Saxony;Developed Countries;European Union Countries;OECD Countries;Western Europe;Europe	Mitteilungen der Deutschen Bodenkundlichen Gesellschaft		Journal Article	cab	100651	0	0	ANESS	0	0		0	0		0	0		0	0		0	0	0	0	0	0	0	0	0	0	0	0	0	0	0	0	0	0	0	0	0	0	0	0	0
T. C. Pinckney	1989	The multiple effects of procurement price on production and procurement of wheat in Pakistan	This paper traces the direct effects of a change in the procurement price of wheat in Pakistan on three different variables: (i) production of wheat in nine different agro-ecological zones// (ii) the wholesale price of wheat in the private market// and (iii) government procurement of wheat. Indirect effects of the first two variables on procurement are also measured. It is concluded that a real p…	prices;supply response;Wheat;Triticum;production response;Pakistan;Poaceae;Poales;commelinids;monocotyledons;angiosperms;Spermatophyta;plants;eukaryotes;Commonwealth of Nations;Developing Countries;South Asia;Asia	Pakistan Development Review		Journal Article	cab	12226	3	0	ANESS	0	0		0	0		1	5	price	0	0		0	0	0	0	0	0	0	0	0	0	0	0	1	1	1	3	1	1	0	0	0	0	0	0	3
W. S. Chesworth, P. van;Semoka, J. M. R.	1989	Agroecology in East Africa: the Tanzania-Canada project	Fertilizer self sufficiency is a necessary prerequisite for food security in a nation. In promoting this, the role of the geologist is to find raw materials farmers can use to increase the productivity of their soils. The Tanzania-Canada agroecology project is the first of its kind wherein geologists, soil scientists and agronomists are working together to find and test materials of a geological …	Amendments;food;food security;raw materials;Soil fertility;subsaharan Africa;Tanganyika;Africa South of Sahara;Tanzania;ACP Countries;Anglophone Africa;Africa;Commonwealth of Nations;East Africa;Least Developed Countries;Developing Countries;SADC Countries	Journal of African Earth Sciences		Journal Article	cab	8053	6	0	ANESS	0	0		0	0		1	2	food security	3	5	farmer, security, sufficiency	0	0	0	0	0	0	0	0	0	0	0	0	0	0	1	1	1	1	0	0	3	4	1	1	6
Y. D. Castillo, F.;Gerbouin, P.;Rerolle, P.	1989	In search of a solution to the farmer issue: research and implementation in San Dionisio, Nicaragua	San Dionisio covers an area of 220 km2 inhabited by 25000 farm families, in the region of Matagalpa, Nicaragua. Agroecological and socioeconomic characteristics of the area are highly diversified. This paper presents components of a farming systems research approach adopted by a jointly funded French-Nicaraguan project, operating in the San Dionisio area since 1987. The method encourages farmer p…	agricultural research;case studies;farming systems;farming systems research;maize;methodology;research;Zea mays;agricultural systems;corn;farmer participatory research;methods;studies;Central America;Nicaragua;Zea;Poaceae;Poales;commelinids;monocotyledons;angiosperms;Spermatophyta;plants;eukaryotes;America;CACM;Developing Countries;Latin America;Threshold Countries	Cahiers de la Recherche Développement		Journal Article	cab	1314	31	1	AESS	0	0		3	3	participa, socio, socioeconomic	2	2	econo, case stud	1	4	farmer	0	0	0	0	0	0	0	0	2	2	1	1	0	0	1	1	1	1	1	1	1	2	1	1	31
Z. Asfaw	1989	Variation in hordein polypeptide pattern within Ethiopian barley, Hordeum vulgare L. (Poaceae)	From a large collection of Ethiopian barley (Hordeum vulgare L.) that was cultivated by the author in a sheltered bird‐proof enclosure in Addis Abeba, 229 fully ripe spikes were sampled to represent the range of variation in morphology and distribution in regions and agroecological zones of the country. Hordeins were extracted from kernels and the polypeptide patterns obtained with the use of aci…	(empty)	Hereditas		Journal Article	scopus//cab	5692	0	0	ANESS	0	0		0	0		0	0		0	0		0	0	0	0	0	0	0	0	0	0	0	0	0	0	0	0	0	0	0	0	0	0	0	0	0
Z. Gáspár	1989	Necessity and fundamental principles of modernization of irrigation water norms	This paper emphasizes the need to modernize irrigation techniques according to the present state of knowledge. Research results from water supply and water management schemes, based on new agro-ecological principles, should be used in the modification. Benefits to be expected include: a strengthening of basic irrigation principles// increased effectiveness of schemes in areas of ecological variab…	Irrigation systems;modernization;Hungary;Central Europe;Europe;Developed Countries;European Union Countries;OECD Countries	Novenytermeles		Journal Article	cab	11906	2	0	ANESS	0	0		0	0		0	0		2	4	moderniz, knowledge	0	0	0	0	0	0	0	0	0	0	0	0	0	0	0	0	0	0	1	1	2	2	1	1	2
A. Bebbington	1990	Farmer knowledge, institutional resources and sustainable agricultural strategies: a case study from the eastern slopes of the Peruvian Andes	Indigenous agricultural knowledge is seen as environmentally sensitive and is often given a key role in sustainable agricultural strategies for poor farmers. It is noted that famines are evidence for the limitations of such knowledge. This paper examines the issues in the context of a detailed case study of peasant farming in the Oxapampa region, Peru. It attempts to demonstrate that mediating so…	environmental impact;farmers' knowledge;institutional resources;sustainable agriculture;traditional agricultural knowledge;Oxapampa Region;Peru	Bulletin of Latin American Research		Journal Article	scopus //scopus ssci	4563	35	1	AESS	0	0		3	4	institution, peasant, social	2	3	case stud, econo	5	20	knowledge, farmer, strateg, sustainab, family	0	0	0	0	0	0	1	1	2	2	1	1	1	1	2	2	0	0	4	4	5	12	3	4	35
A. C. Bebbington, J.	1990	Geography in the International Agricultural Research Centers: Theoretical and Practical Concerns	The International Agricultural Research Centers of the Consultative Group on International Agricultural Research comprise a system for interdisciplinary work on Third World agrarian systems combining the physical and the social sciences. While economics and anthropology have represented the vanguard of social sciences in the Centers, recent years have witnessed increasing interest in geographic r…	agricultural modernization;agroecological mapping;international agricultural research centers;perception of geography;resource-poor farmers;sustainability;agricultural research;geographic research	Annals of the American Association of Geographers		Journal Article	scopus //scopus ssci	1135	65	1	AESS	1	2	social science	6	6	theoretic, agraria, anthropolog, argue, disciplinary, social	1	1	econo	4	6	sustainab, farmer, moderniz, perception	0	0	1	2	0	0	1	1	5	5	0	0	0	0	1	1	0	0	0	0	1	2	4	4	65
A. H. Biarnes, O.	1990	Management of the agro-ecological differential in the eastern Sierra Madre, Mexico	Agricultural production and land use methods are distributed according to altitude from approximately 3000 to 1000m on the slopes of the sierra. What exchanges and combinations are there between the different activities? After a brief description stressing the past and present dynamics of this mountain region, the article presents two types of practice which resemble concerted exploitation of the…	agricultural practice;developing country;land- use method;mountainous area;sierra;Mexico;Sierra Madre	Cahiers - ORSTOM, Serie Sciences Humaines		Journal Article	scopus//cab	1216	11	1	AUESS	0	0		1	1	labour	1	1	movement	0	0		0	0	0	0	0	0	0	0	1	1	0	0	0	0	1	1	0	0	0	0	0	0	0	0	11
A. H. Bunting	1990	The pleasures of diversity	Observations and studies which illustrate the scale of Vavilov's ideas concerning adaptation in cultivated plants to different agro-ecological zones are summarized. The examples presented deal mainly with groundnuts and sorghum and exclusively with Africa. Aspects considered include the origin of genetic diversity in crops, and the capture, maintenance, migration and loss of this diversity. It is…	breeding;centres of diversity;CROPS;Domestication;environment;Genetic resources;Groundnuts;sweet sorghum;Variation;Arachis hypogaea;Sorghum;Sorghum bicolor;centers of diversity;gene resources;peanuts;sugar sorghum;Africa;Arachis;Papilionoideae;Fabaceae;Fabales;eudicots;angiosperms;Spermatophyta;plants;eukaryotes;Poaceae;Poales;commelinids;monocotyledons	Biological Journal of the Linnean Society		Journal Article	cab	9387	8	0	ANESS	0	0		1	1	illustrate	0	0		0	0		0	0	0	0	0	0	0	0	1	1	0	0	0	0	0	0	0	0	0	0	0	0	0	0	8
A. H. S. Kassam, M. M.;Van Velthuizen, H. T.;Fischer, G. W.	1990	Land resources inventory and productivity evaluation for national development planning	There is an urgent need for each country to quantify its long-term food and agricultural requirements and assess them against the possibilities of sustainable production from its own land resources. The United Nations Food and Agriculutral Organization agro-ecological zone (AEZ) methodology is concerned with the quantification of land resources and their potential agricultural productivity and po…	agricultural planning;agroecological zoning;cropping potential;land resources inventory;Kenya	Philosophical Transactions of the Royal Society B: Biological Sciences		Journal Article	scopus//cab	6450	5	0	ANESS	0	0		0	0		1	1	organization	2	2	discussion, sustainab	0	0	0	0	0	0	0	0	0	0	0	0	0	0	1	1	0	0	0	0	2	2	0	0	5
A. I. Blum, M.	1990	Adaptation of the Training and Visit extension system to changing socio-cultural and agro-ecological conditions	The Training and Visit (T&amp//V) extension system was developed in Turkey, based on the Israeli experience of the developer, and was further refined in India. It was later adopted by many countries in South East Asia, Africa and other parts of the world. Experience showed the necessity to adapt the system to the very different sociocultural and agro-economical conditions of the adopting countrie…	extension;local planning;rural development;advisory services;extension activities;Third World;Underdeveloped Countries;Developing Countries;India;Commonwealth of Nations;South Asia;Asia	Journal of Extension Systems		Journal Article	cab	4638	29	1	AESS	0	0		2	3	socio, -econo	4	7	extension , training, econo, rural	1	1	adopting	0	0	0	0	0	0	1	1	2	2	0	0	2	2	3	3	2	2	0	0	1	1	0	0	29
A. I. Blum, M.	1990	An instrument for the adaptation of the Training and Visit extension system to changing agro-ecological and socio-cultural conditions	The need for an instrument which facilitates the adaptation of the Training and Visit (T&amp//V) extension system to changing agro-ecological and socio-cultural conditions was established. The instrument is in the form of a checklist of questions, which were derived from empirical case studies of T&amp//V adaptations. The questions are grouped according to the most typical T&amp//V principles whi…	Extension;local planning;methodology;advisory services;extension activities;methods	Journal of Extension Systems		Journal Article	cab	4637	21	1	AUESS	0	0		1	2	socio	4	9	extension , training, case stud, question	1	1	systema	0	0	0	0	0	0	1	1	1	1	0	0	2	2	4	6	1	1	0	0	1	1	0	0	21
B. A. Eva, E.	1990	Studies on the response of some homologous sunflower hybrids and of perspectives in agroecological conditions at the Podu-Iloaiei-Iași Agricultural Research Station	In field trials in 1987-89 at Podu-Iloaiei, in 8 sunflower hybrids, seed and seed oil yields ranged from 4.3 and 2.2 t/ha, respectively, in hybrid Festiv, to 4.72 and &gt//2.55 t, respectively, in hybrid Fundulea 206 compared with 4.4 and 2.46 t/ha, respectively, in the control hybrid Select. Fundulea 206, Turbo and Florom 308 showed the lowest frequency of attack by fungi.	cultivars;Sunflowers;Helianthus annuus;cultivated varieties;Rumania;Romania;Helianthus;Asteraceae;Asterales;eudicots;angiosperms;Spermatophyta;plants;eukaryotes;Balkans;Southern Europe;Europe;Developed Countries;European Union Countries	Cercetări Agronomice în Moldova		Journal Article	cab	10885	3	0	ANESS	0	0		0	0		1	1	perspective	0	0		0	0	0	0	0	0	0	0	0	0	0	0	1	1	0	0	0	0	0	0	0	0	0	0	3
B. H. G. Janssen, F. C. T.;van der Eijk, D.;Smaling, E. M. A.;Wolf, J.;van Reuler, H.	1990	A system for quantitative evaluation of the fertility of tropical soils (QUEFTS)	A system is described for a quantitative evaluation of the native fertility of tropical soils, using calculated yields of unfertilized maize as a yardstick. The system is applicable to well drained, deep soils, that have a pH(H20) in the range 4.5-7.0, and values for organic carbon, P-Olsen and exchangeable potassium below 70 g/kg, 30 mg/kg and 30 mmol/kg, respectively (0-20 cm). Soil fertility i…	land evaluation;quantitative evaluation;QUEFTS;soil fertility;tropical soil;Zea mays	Geoderma		Journal Article	scopus//cab	11941	8	0	ANESS	0	0		1	1	theoretic	0	0		0	0		0	0	0	0	0	0	0	0	1	1	0	0	0	0	0	0	0	0	0	0	0	0	0	0	8
B. Hornetz	1990	Vergleichende Streßphysiologie von Tepary‐Bohnen (Phaseolus acutifolius A. Gray) als “Minor Crop” und Mwezi Moja‐Bohnen (Phaseolus vulgaris, GLP 1004) als Hochleistungsleguminose im tropischen Landbau	Comparative stress physiology of tepary beans (Phaseolus acutifolius) as “minor crop” and mwezi moja beans (Phaseolus vulgaris) as high‐yielding variety in tropical agriculture The study deals with the ecophysiological demands of the “minor pulse” tepary beans (Phaseolus acutifolius) – possessing a high nutritional value – as well as of the high‐yielding kenyan bean variety mwezi moja (Phaseolus …	Agrosahel of Kenya;crop water requirements and consumptive use;drought resistance;growth chamber experiments;hydrature periods;“Minor crop”	Journal of Agronomy and Crop Science		Journal Article	scopus	7821	0	0	ANESS	0	0		0	0		0	0		0	0		0	0	0	0	0	0	0	0	0	0	0	0	0	0	0	0	0	0	0	0	0	0	0	0	0
B. Kolník	1990	Influence of agroecological conditions on yields of winter wheat	Seeds of winter wheat cv. Košútka, Agra, Danubia and Viginta produced in the maize, sugarbeet or potato growing regions of Czechoslovakia and in the E. Slovakian lowlands were compared in all these locations. Highest grain yields were obtained with seed from the maize growing region, other regions being colder and less favourable. Highest grain yields were obtained with Viginta grown at Solary (m…	provenance;quality;seed production;seed quality;seeds;Wheat;yield components;Triticum;geographical origin (varieties);Czechoslovakia;Poaceae;Poales;commelinids;monocotyledons;angiosperms;Spermatophyta;plants;eukaryotes;Central Europe;Europe	Vedecké Práce Výskumného Ústavu Rastlinnej Výroby v Piešt'anoch, Obilniny a Strukoviny		Journal Article	cab	12238	0	0	ANESS	0	0		0	0		0	0		0	0		0	0	0	0	0	0	0	0	0	0	0	0	0	0	0	0	0	0	0	0	0	0	0	0	0
B. Z. Huang, Dakang;Chen, Fazu	1990	Field experimentation of physical geography in China	Since 1950's, a few physical geographers in China have pointed out that integrated studies should be implemented by investigations on physical, chemical and biological processes, and those studies should also be further linked into a whole. Meanwhile, significance of field experimentation in the studies mentioned above, has been recognized as well. Progress in this direction is reviewed under the…	field experimentation;glaciology;landslide;physical geography;process;soil erosion;China	Acta Geographica Sinica		Journal Article	scopus //scopus ssci	11469	1	0	ANESS	0	0		0	0		0	0		1	1	implemented	0	0	0	0	0	0	0	0	0	0	0	0	0	0	0	0	0	0	0	0	1	1	0	0	1
C. Csáki	1990	Hungarian agriculture in the transition to a market economy	A multidisciplinary research exercise on the agroecological potential of Hungary in the year 2000 was begun in the early 1980s. The results of this research are considered in relation to the problems of agricultural adjustment arising from privatization of ownership, the increasing influence of the market and recent changes in social organization. The main policy aims are development of productio…	agricultural policy;market economics;Production possibilities;economics of marketing;potential production;production potential;Hungary;Central Europe;Europe;Developed Countries;European Union Countries;OECD Countries	Internationale Agrarindustrie Zeitschrift		Journal Article	cab	1205	58	1	AESS	0	0		6	7	cooperat, disciplinary, polic, reform, social, marketing	3	11	econo, market , organization	1	1	family	0	0	0	0	0	0	0	0	5	5	2	2	2	2	3	6	2	3	0	0	1	1	0	0	58
C. F. B. Yamoah, J. R.;Malcolm, M. R.	1990	Application of expert systems to study of acid soils in Rwanda	Two expert programs, soil fertility capability classification (SFCC) and ACID4, were used to assess fertility of some soils in the highland region of Rwanda. Soils were grouped with respect to altitude, rainfall and parent material into three agro-ecological zones. Soils in Zone 3 with high rainfall, low altitude and underlain by quartzite-schists complex were lower in pertility and more acidic t…	acid soil;altitude;expert system;fertility;parent material;rainfall;Rwanda	Agriculture, Ecosystems and Environment		Journal Article	scopus//cab	5885	0	0	ANESS	0	0		0	0		0	0		0	0		0	0	0	0	0	0	0	0	0	0	0	0	0	0	0	0	0	0	0	0	0	0	0	0	0
C. Z. Wu, Xicheng	1990	Geochemical characteristics of basaltic soil in Zhejiang Province and its significance in resource ecology	Soil developed on basalt has its distinctive geochemical superiorities: the energy transforming rate (ETR) of its ecosystem could be 1.39-3.46 times higher than that of soils from other parent materials, and its structure and K-supplying. For soils formed under different geochemical developmental stages, the difference of their ETR could be 77.86%. Among these soils, weakly ferrallitic one has gr…	basalt;energy transforming rate;geochemistry;resource ecology;soil;China;Zhejiang Province	Journal of Applied Ecology (China)		Journal Article	scopus	8931	3	0	ANESS	0	0		0	0		1	3	transform	0	0		0	0	0	0	0	0	0	0	0	0	0	0	0	0	1	2	1	1	0	0	0	0	0	0	3
D. L. Scarnecchia	1990	Concepts of carrying capacity and substitution ratios: a systems viewpoint	A systematic approach to the animal-unit concept logically leads to concepts of livestock carrying capacity and livestock substitution ratios compatible with the multiple objectives and multiple management options characteristic of range livestock systems. This paper develops simplified multi-objective concepts of carrying capacity and substitution ratios, and discusses their interpretation and a…	carrying capacity;livestock;stocking rate;Animalia	Journal of Range Management		Journal Article	scopus//cab	9630	1	0	ANESS	0	0		0	0		0	0		1	1	systema	0	0	0	0	0	0	0	0	0	0	0	0	0	0	0	0	0	0	0	0	1	1	0	0	1
D. Solowiej	1990	(Greenery planning as one of the principles of man's natural environment management and protection in rural regions	Green planning projects devised together with green belt planners for the Chlapowski Agroecological Park in Leszno province served as a basis of construction of the methodological planning model in accord with ecological principles. -from English summary	landscape design;urban;Chlapowski;Leszno;Poland	Badania Fizjograficzne nad Polska Zachodnia, Seria A, Geografia Fizyczna		Journal Article	scopus	11955	3	0	ANESS	0	0		0	0		1	1	rural	0	0		0	0	0	0	0	0	0	0	0	0	0	0	1	1	0	0	0	0	0	0	0	0	0	0	3
E. Lamade	1990	The Kurias in the highlands of Tanzania: diagnosis of a changing farming system	Three months of research (April-June 1989) by an international, multi-field ICRA (International Course for Development Oriented Research in Agriculture) team in north-western Tanzania investigated certain aspects of the farming systems of the Kurias, who practise crop and livestock farming in the Tarime 'highland' agro-ecological zone. Surveys identifying the constraints on farmers' objectives, e…	agricultural research;Farming systems;rural development;sustainability;agricultural systems;subsaharan Africa;Tanganyika;Africa South of Sahara;Tanzania;ACP Countries;Anglophone Africa;Africa;Commonwealth of Nations;East Africa;Least Developed Countries;Developing Countries;SADC Countries	Cahiers de la Recherche Développement		Journal Article	cab	6526	5	0	ANESS	0	0		0	0		1	1	rural	2	3	farmer, sustainab	0	0	0	0	0	0	0	0	0	0	0	0	0	0	0	0	1	1	0	0	2	2	1	1	5
E. M. A. V. D. W. Smaling, R. F.	1990	Using soil and climate maps and associated data sets to select sites for fertilizer trials in Kenya	In Kenya during 1985 a comprehensive fertilizer trial programme for annual crops was launched. The aim was to contribute towards securing the country's self-sufficiency in food supplies in the medium and high potential areas. This article reports on the methodology adopted to arrive at judicious decisions on where to establish the trial sites. The chosen procedure encompassed a profound scrutiny …	agroecological mapping;fertiliser trial;Kenya	Agriculture, Ecosystems and Environment		Journal Article	scopus//cab	7050	5	0	ANESS	0	0		0	0		1	1	transform	2	2	decision, sufficiency	0	0	0	0	0	0	0	0	0	0	0	0	0	0	1	1	0	0	0	0	2	2	0	0	5
F. K. Turek, L.	1990	Changes in some quantitative characteristics of pratocoenoses under different agroecological conditions at differential nutrition	Grasslands at 700-900 m alt., dominated by Dactylis glomerata, Arrhenatherum elatius and Alopecurus pratensis growing on acid brown earth were given 0, 100 or 200 kg N/ha + 40 kg P (+ 50 kg K at the highest alt. only) and cut twice/year. At 700 m, N application increased grass dominance (particularly D. glomerata) whereas at 900 m N did not have much effect on sward composition. Alt. decreased he…	altitude;Botanical composition;chemical composition;fertilizers;fibre;Grasslands;nitrates;nitrogen;nitrogen fertilizers;NPK fertilizers;nutritive value;Plant composition;responses;use efficiency;Alopecurus pratensis;Arrhenatherum elatius;Cynosurus cristatus;Dactylis glomerata;Festuca pratensis;Phleum pratense;chemical constituents of plants;fertilisers;fiber;nutritional value;quality for nutritio…	Rostlinna Vyroba		Journal Article	wos//cab	8008	0	0	ANESS	0	0		0	0		0	0		0	0		0	0	0	0	0	0	0	0	0	0	0	0	0	0	0	0	0	0	0	0	0	0	0	0	0
F. Probald	1990	Regional pattern of cultivation standards in Europe	Based on crop yield data in cereal unit for a wide range of agricultural produce collected by the Central Statistical Office, the level of crop cultivation for 1979-81 is determined and the deviations from the average of 23 European countries are calculated. The regional distribution of the level of cultivation shows almost regular concentric circles in Europe: the highest value is represented by…	agricultural produce;cultivation pattern;geographical analysis;regional pattern;technological level;yield data;Europe	Foldrajzi Kozlemenyek		Journal Article	scopus	6467	3	0	ANESS	0	0		0	0		1	1	econo	0	0		0	0	0	0	0	0	0	0	0	0	0	0	0	0	1	1	0	0	0	0	0	0	0	0	3
F. Selley	1990	Determination of the optimal field crop production structure	A methodology is derived whereby the agro-ecological potential of a region is maximized and an optimal field crop production structure determined. Market demands and economic considerations are also incorporated.	crops;field crops;optimization methods;production structure;regions;Hungary;Central Europe;Europe;Developed Countries;European Union Countries;OECD Countries	Gazdálkodás		Journal Article	cab	10802	6	0	ANESS	0	0		0	0		2	2	econo, market	0	0		0	0	0	0	0	0	0	0	0	0	0	0	0	0	2	2	0	0	0	0	0	0	0	0	6
H. H. Lin, Hengjiao	1990	Study on the semi-arid agroecosystem in central Gansu Province and technological countermeasures for the comprehensive increasing of production	The agroecosystem in central Gansu semi-arid regions possesses a poor stability and low productive level. The essential reasons are summarized in the paper according to the 3 yr study in Lumacha village in 1984-1986. A series of technological countermeasures are put forward for the comprehensive increasing of production, and effective ways are put forward for the exploitation of agricultural prod…	agricultural production;agricultural productivity;agroecological construction;agroecosystem;developing country;productivity increase;semiarid area;China;Gansu Province;Lumacha;Lumacha Village	Journal of Ecology (China)		Journal Article	scopus	6470	1	0	ANESS	0	0		0	0		0	0		1	2	village	0	0	0	0	0	0	0	0	0	0	0	0	0	0	0	0	0	0	0	0	1	1	1	1	1
H. I. D. S. Vierich, W. A.	1990	Changes in West African Savanna agriculture in response to growing population and continuing low rainfall	Changes in village farming systems brough about by population growth and continuing low rainfall, are described for the three main agro-ecological zones in Burkina Faso. The toposequential landuse and cropping patterns were used as the basis for a model, which describes the long-term ecological degradation from declining proportions of fallow land and over-cropping. The implications of these chan…	agricultural practice;agroecological zone;drought;farming system;farming system change;land degradation;land degradation problem;land tenure;land tenure system;population growth;population pressure;savanna agriculture;savanna zone;village agriculture;Africa, (West);Burkina Faso	Agriculture, Ecosystems and Environment		Journal Article	scopus	6458	1	0	ANESS	0	0		0	0		0	0		1	2	village	0	0	0	0	0	0	0	0	0	0	0	0	0	0	0	0	0	0	0	0	1	1	1	1	1
H. Van Keulen	1990	Data and models in land resource management	An inaugural address in the subject area of agro-ecology and modelling. The address considers the need for land resources management, the possibilities for the application of models and data requirements and data sources. -after Author	data requirement;land-use planning;resources management;simulation model	ITC Journal		Journal Article	scopus	10933	0	0	ANESS	0	0		0	0		0	0		0	0		0	0	0	0	0	0	0	0	0	0	0	0	0	0	0	0	0	0	0	0	0	0	0	0	0
I. Farquhar	1990	Agroecology: new science of old agriculture	Scientific research in agriculture has focused primarily on attaining high yields of target crops. Whilst these have been achieved, they have also been associated with wider systems failures, environments have been degraded, water tables lowered, soils eroded and a new worldwide class of landless poor has been generated. The failure of individual agricultural disciplines to address the problems o…	Ecology;farming systems research;food;food security;sustainability;traditional farming;farmer participatory research;Asia;South America;America	Food Matters		Journal Article	cab	4422	47	1	AESS	1	1	social science	3	2	disciplinary, social, participa	3	4	case stud, food security, rural	4	7	modern , security, sustainab, farmer	0	0	1	1	0	0	0	0	1	1	1	1	0	0	3	3	1	1	0	0	3	4	3	3	47
J. A. C. Izaurralde, P. H.	1990	A potential landscape basis for the analysis of NOAA-AVHRR data	To test the hypothesis that differences between large areas of landscape, as defined by Agroecological Resource Areas (ARA), occur independent of crop condition, a discriminant analysis procedure was followed using NOAA-AVHRR data from several dates for southern Alberta. It was concluded that, although specific crop conditions may be similar or different in different Areas, spectral confusion exi…	AVHRR;crop condition;landscape;spatial resolution;spectral confusion;Alberta;Canada;Ecology;Regional Planning--Land Use;Agroecological Resource Areas (ARA);Crop Conditions;Statistical Image Analysis;Agriculture	Canadian Journal of Remote Sensing		Journal Article	scopus//agricola	8770	0	0	ANESS	0	0		0	0		0	0		0	0		0	0	0	0	0	0	0	0	0	0	0	0	0	0	0	0	0	0	0	0	0	0	0	0	0
J. B. Callicott	1990	The metaphysical transition in farming: From the newtonian-mechanical to the eltonian ecological	Modern agriculture is subject to a metaphysical as well as an ethical critique. As a casual review of the beliefs associated with food production in the past suggests, modern agriculture is embedded in and informed by the prevailing modern world view, Newtonian Mechanics, which is bankrupt as a scientific paradigm and unsustainable as an agricultural motif. A new holistic, organic world view is e…	agro-ecology;ecology;ethics;Leopold;metaphysics	Journal of Agricultural Ethics	Kluwer Academic Publishers	Journal Article	scopus	1818	20	1	AUESS	0	0		1	1	gender	3	3	organization, paradigm, systemic	3	7	embedded , modern , sustainab	0	0	0	0	0	0	0	0	1	1	0	0	0	0	3	3	0	0	0	0	3	7	0	0	20
J. C. Hiley	1990	Assessment of biophysical units in Alberta with high wind erosion risk	The objective of this paper is to assess the options available to reduce wind erosion risk in Alberta, based on knowledge of the agricultural production characteristics associated with biophysical land units. Geographic information system (GIS) principles are used to produce a summary database of land resource characteristics, wind erosion risk, economic performance, land use trends, livestock pr…	agricultural production;biophysical unit;database;risk;wind erosion;Alberta;Canada	GIS for the 1990s. Proc. national conference, Ottawa, 1990	CISM	Journal Article	scopus	6482	4	0	ANESS	0	0		0	0		1	1	econo	1	1	knowledge	0	0	0	0	0	0	0	0	0	0	0	0	0	0	1	1	0	0	0	0	1	1	0	0	4
J. G. H. Hawkes, D. R.	1990	N. I. Vavilov centenary symposium. Bicentenary joint meeting with the Institute of Archaeology, University College London	Contains most of the papers delivered in November 1987 to mark the centenary of the distinguished Russian botanist, geneticist and plant breeder, who made lasting impacts also in the fields of archaeology, agro-ecology and agricultural history. The 7 contributions examine a range of Vavilov's outstanding studies in the light of modern developments, eg the concept of centres or origin of cultivate…	barley;domestication;genetic resource;Vavilov;wheat	Biological Journal of the Linnean Society		Journal Article	scopus	8911	5	0	ANESS	0	0		0	0		1	1	histor	2	2	law, modern	0	0	0	0	0	0	0	0	0	0	0	0	0	0	1	1	0	0	0	0	2	2	0	0	5
J. G. Hawkes	1990	N. I. Vavilov - the man and his work	An outline is presented of Vavilov's career, his main contributions to science and his personal qualities. The importance of his work in genetics, agro-ecology, plant breeding, the experimental taxonomy of crop plants and genetic resources conservation is also emphasized.	Breeding;Genetic resources;history;Taxonomy;gene resources;systematics	Biological Journal of the Linnean Society		Journal Article	cab	9395	4	0	ANESS	0	0		0	0		1	1	histor	1	1	systema	0	0	0	0	0	0	0	0	0	0	0	0	0	0	0	0	1	1	0	0	0	0	1	1	4
J. Kren	1990	DIFFERENCES BETWEEN THE PLANTS AND STEMS IN STANDS OF WINTER-WHEAT	Two spring wheat varieties of different agroecological types (Rena - CSFR, Broom - England), sown at different densities (1200, 600, 300, 100 and 5 grains per 1 m2) in an exact hexagonal spacing in 1985, were evaluated for the differences in changes in the variability in plant population and in the metapopulation of stems. The exact determination of the growth and development of the stems, compar…	spring wheat;stand structure;tillering;adaptation;weight;distribution of plant and stems;Agriculture	Rostlinna Vyroba		Journal Article	wos	12328	0	0	ANESS	0	0		0	0		0	0		0	0		0	0	0	0	0	0	0	0	0	0	0	0	0	0	0	0	0	0	0	0	0	0	0	0	0
J. Kren	1990	AUTOREGULATION AND THE REGULARITIES OF PLANT-POPULATION BIOLOGY IN THE WHEAT STAND	The validity of the regularities of plant population biology on the level of stems and ears (so called modules) in the stand was demonstrated on the sample of 14 winter wheat varieties and new breeds. Autoregulation and productivity under certain agroecological conditions can be evaluated on the basis of the linear relationship between the logarithm of the number of plants or stems per 1 m2 and t…	winter wheat;plants;stems;autoregulation in the stand;Agriculture	Rostlinna Vyroba		Journal Article	wos	12407	0	0	ANESS	0	0		0	0		0	0		0	0		0	0	0	0	0	0	0	0	0	0	0	0	0	0	0	0	0	0	0	0	0	0	0	0	0
J. Křen	1990	Self regulation and the basis of the regulation of plant population biology in the wheat stand	The regulation of plant (stem) density in stands of winter wheat was evaluated in 14 cultivars/lines. Self regulation of plant density and productivity under given agroecological conditions was evaluated on the basis of the linear relationship between the logarithm of the number of plants or stems/m2 and the logarithm of their average wt. Cv. Viginta and Zdar were noted for the highest biomass pr…	cereals;crop density;cultivars;plant density;Wheat;Triticum;Triticum aestivum;cultivated varieties;Czechoslovakia;Poaceae;Poales;commelinids;monocotyledons;angiosperms;Spermatophyta;plants;eukaryotes;Central Europe;Europe	Rostlinna Vyroba		Journal Article	cab	9771	0	0	ANESS	0	0		0	0		0	0		0	0		0	0	0	0	0	0	0	0	0	0	0	0	0	0	0	0	0	0	0	0	0	0	0	0	0
J. L. M. Sehgal, D. K.;Mandal, C.;Vadivelu, S.	1990	Agro-ecological regions of India	Twenty-one agro-ecoregions are described with respect to physiography, climate, soils, land use, constraints and potentials. The agro-ecoregions are mapped at approx. 1:5 000 000.	agricultural land;Land types;Maps;farmland;India;Commonwealth of Nations;Developing Countries;South Asia;Asia	NBSS Publication		Journal Article	cab//agricola	6411	0	0	ANESS	0	0		0	0		0	0		0	0		0	0	0	0	0	0	0	0	0	0	0	0	0	0	0	0	0	0	0	0	0	0	0	0	0
J. M. G. Zhang, W. H.	1990	A study of optimized modelling of the agroecological system for desert-oasis grassland	The agroecological systems used in the desert-oasis area of Jintai County, Gansu, on the southern edge of the Tenggeli Desert were investigated using optimum models. Modelling was applied to oasis, riverside, western mountain and central dry areas. The most important controlling factors in the system were increases in yield of grassland and woodland. Incomes in 1986 and 1990 and projected incomes…	arid lands;deserts;economics;Grasslands;land use;models;oases;Kansu;People's Republic of China;China;Gansu;APEC countries;Developing Countries;East Asia;Asia;North Western China	Acta Prataculturae Sinica		Journal Article	cab	8540	7	0	ANESS	0	0		0	0		2	3	income, econo	1	1	people	0	0	0	0	0	0	0	0	0	0	0	0	0	0	1	2	1	1	0	0	0	0	1	1	7
J. X. Hu, Kaifu;Zhao, Yusen	1990	Evaluation of the agroecological effects of shelterbelt network in northeast semi-arid regions	The ecological effects of shelterbelt network result from its integrated affections on various meteorological factors. Because of the shelter effect, the monthly field evaporation in growing season can be reduced by 30-32.5 mm maximumly, just equal to having another heavy rainfall compared with open areas. The average monthly reduction is 13.8 mm, it's equal to having a middle rainfall in shelter…	agroecological effect;evaporation;evaporation reduction;semi arid region;semi-arid region;shelterbelt;shelterbelt network;China	Journal of Ecology (China)		Journal Article	scopus	7028	0	0	ANESS	0	0		0	0		0	0		0	0		0	0	0	0	0	0	0	0	0	0	0	0	0	0	0	0	0	0	0	0	0	0	0	0	0
J. Yao	1990	A two-way transformation method for system structural regulation and the designing of crops arrangement in semi-arid regions	Based on practice, a two-way transformation method is put forward for system structural regulation and applied to the designing of agro-economic system. This method is a new way for the coordination of overall system objective and subsystem objectives, which has both theoretical significance and important practical values in solving problems coupling with the agroecological construction of arid a…	agricultural system;agroecosystem;crop arrangement;developing country;semi-arid;semiarid region;structural regulation;transformation method;China;Linyi;Linyi County	Journal of Ecology (China)		Journal Article	scopus	1387	22	1	AUESS	0	0		2	3	-econo, theoretic	2	5	transform, econo	0	0		0	0	0	0	0	0	0	0	2	3	0	0	1	1	2	3	1	1	0	0	0	0	0	0	22
K. G. V. MacDicken, N. T.	1990	Agroforestry: classification and management	A collection of current information on agroforestry and agroforestry systems in most of the major agroecological zones of the world, which also covers important issues of design, economics, research and extension. There are 11 chapters by various authors. The first 3 chapters are: Introduction to agroforestry (MacDicken, K.G.// Vergara, N.T.)// Classification of agroforestry systems (Nair, P.K.R.…	Agroforestry;Agroforestry systems;classification;management;rural development;agriforestry;agro-forestry		John Wiley & Sons	Book	cab	2723	21	1	AUESS	0	0		1	1	socioeconomic	4	6	econo, extension , innovation, rural	1	1	farmer	0	0	0	0	0	0	0	0	1	1	0	0	0	0	3	5	1	1	0	0	1	1	0	0	21
L. A. Thrupp	1990	Entrapment and escape from fruitless insecticide use: Lessons from the banana sector of costa rica	This article analyzes the consequences and causes of the “pesticide treadmill”—i.e. the cycle of resistance and secondary pest resurgence—from heavy use of insecticides in banana plantations of Costa Rica. It summarizes the background of intensive pesticide use in the large-scale banana production, the consequent agroecological upsets, and the economic losses from this problem. In the examination…	agroecological disruption;bananas;development;insecticide treadmill;Integrated Pest Management;Pesticide use;resistance;sustainable	International Journal of Environmental Studies		Journal Article	scopus//cab //scopus ssci	1946	36	1	AESS	0	0		4	4	argue, implement , polic, social	1	2	econo	1	2	sustainab	0	0	0	0	0	0	0	0	4	4	0	0	0	0	1	2	0	0	0	0	1	1	1	1	36
L. D.-C. Cao, T.;Tran-Tu, N.	1990	Agroecological zoning of the Red River plain region, Vietnam	The Red River plain region, a main rice-producing region of Vietnam, was divided into eight ecosystems on the basis of: (1) soil types, topography and water regimes// (2) cropping systems// and (3) trends in land use, crop protection and yield improvement. Some management recommendations are presented.	Ecology;ecosystems;Land classification;Land use;Physiographic features;plains;Viet Nam;Vietnam;APEC countries;ASEAN Countries;Developing Countries;Indochina;South East Asia;Asia	International Rice Research Newsletter		Journal Article	cab	11184	0	0	ANESS	0	0		0	0		0	0		0	0		0	0	0	0	0	0	0	0	0	0	0	0	0	0	0	0	0	0	0	0	0	0	0	0	0
L. Zenisceva	1990	THE IMPORTANCE OF THE ROOT-SYSTEM IN ADAPTATION OF SPRING BARLEY GENOTYPES TO THE CONDITIONS OF ENVIRONMENT	Changes in root system growth of spring barley in connection with adaptation of the plant organism to the modified conditions of environment were studied in three-year trials. Short-stem and dwarf genotypes, markedly differentiated in the plant architecture and in their production and adaptation ability, were selected for the study. The spring barley plants were found to respond to the changes in…	Agriculture	Rostlinna Vyroba		Journal Article	wos	5437	0	0	ANESS	0	0		0	0		0	0		0	0		0	0	0	0	0	0	0	0	0	0	0	0	0	0	0	0	0	0	0	0	0	0	0	0	0
L. Zeniščeva	1990	Importance of the root system in adaptation of spring barley genotypes to environmental conditions	In studies with short-stem and dwarf spring barley cultivars, changes in root growth in response to agroecological conditions were noted. Highest variability was found in root length, followed by number of adventitious roots and the volume of the root system and was unaffected by cultivar. Max. growth of the root system occurred between shoot elongation and heading. With soil moisture deficit, ro…	Barley;cereals;growth;height;roots;soil water content;Soil water regimes;stress conditions;water stress;Hordeum;Hordeum vulgare;Czechoslovakia;Poaceae;Poales;commelinids;monocotyledons;angiosperms;Spermatophyta;plants;eukaryotes;Central Europe;Europe	Rostlinna Vyroba		Journal Article	cab	8886	0	0	ANESS	0	0		0	0		0	0		0	0		0	0	0	0	0	0	0	0	0	0	0	0	0	0	0	0	0	0	0	0	0	0	0	0	0
M. A. H. Altieri, Susanna B.	1990	Agroecology and small farm development	The biological, cultural and politico-economic processes surrounding small farm development are discussed. The ecological approach to rural development is presented in several discussions covering a wide range of topics from conservation biology to development economics. By focusing more on defining the principles of agroecosystem design and less on technological firms, agroecology differs signif…	agricultural development;Ecology;Farming systems;rural development;small farms;Sustainability;traditional farming;agricultural systems;Third World;Underdeveloped Countries;Developing Countries		CRC Press Inc.	Book	cab// agricola	878	43	1	AESS	0	0		4	4	-econo, politic, social, socio	3	5	case stud, econo, rural	2	3	discussion, sustainab	0	0	0	0	0	0	0	0	4	4	0	0	0	0	3	4	1	1	0	0	2	2	1	1	43
M. B. K. Darkoh	1990	Trends in natural resource use and prospects for sustainable resource management in Kenya's Arid and Semiarid Lands	This paper describes the environmental problems facing the development of Kenya's Arid and Semiarid lands (ASAL) today. The problems arise because of a rapidly declining resource base in the ASAL as a result of overexploitation and misuse, following basic land use conflicts. The extent of the overutilization or resource damage is not well known and varies a great deal from one agroecological zone…	Agroecological zones;Arid and Semiarid;Deforestation;Degradation of natural resources;Intervention in traditional;Irrigated agriculture;Lands;Overcultivation;Overgrazing;Pastoralism;pastoralist societies;Soil‐loss;Sustainable development;arid land;developing country;environmental degradation;environmental problem;man-environment relations;resource management;resources management;Kenya	Land Degradation and Development		Journal Article	scopus //scopus ssci	2031	18	1	AUESS	0	0		1	1	argue	2	2	econo, intervention	4	7	sustainab, people, strateg, societ	0	0	0	0	0	0	0	0	1	1	0	0	0	0	1	1	1	1	1	1	3	4	2	2	18
M. D. Licznar, J.;Licznar, S. E.	1990	Influence of relief on the productivity of different agroecological zones	Data for four soil toposequences showed that crop yields were generally higher on the summits and in the valleys than on the slopes, the inclinations of which were 3%, 3-6%, 6-10% and &gt//10%.	relief;Soil fertility;Topography;Poland;Central Europe;Europe;Developed Countries;European Union Countries;OECD Countries	Zeszyty Naukowe Akademii Rolniczej we Wrocławiu, Rolnictwo		Journal Article	cab	12261	0	0	ANESS	0	0		0	0		0	0		0	0		0	0	0	0	0	0	0	0	0	0	0	0	0	0	0	0	0	0	0	0	0	0	0	0	0
M. Mehta	1990	Hill development and commercial agriculture: evidence from the Indian Himalaya	I shall address some of the broad ecological and socio-economic consequences that have emerged from market-oriented agriculture. I question the viability of this strategy for hill development within the contexts of specific agro-ecological constraints as well as institutional and infrastructural inadequacies and suggest that there is the need to examine that oft-posed question - "prosperity' or "…	agricultural commercialisation;agricultural practice;cash crop;cash cropping;commercial production;developing country;ecological impact;hill development;hill district;marginalisation;market-oriented agriculture;mountainous area;rural area;socio-economic consequence;women;women's status;women's work;Himalayas;India;Tehri Garhwal	South Asia Bulletin		Journal Article	scopus	750	54	1	AESS	0	0		5	9	-econo, agraria, gender, institution, socio	4	7	econo, household, question, rural	2	2	decision, strateg	0	0	0	0	0	0	0	0	5	7	2	2	0	0	3	5	2	2	0	0	2	2	0	0	54
M. Redclift	1990	Developing sustainably. Designating agroecological zones	The discussion of 'sustainable development', prompted by the World Commission on Environment and Development (Brundtland Commission) report, has frequently considered the relationship between sustainabllity and development without paying much attention to the characteristics of specific geographical areas and specific environmental problems. This article argues that the usefulness of sustainable …	agricultural technology;agroecological zone;agroecological zoning;decision-making context;environmental intervention;household decision-making;land use planning;resource planning;resources planning;sustainability;sustainable development	Land Use Policy		Journal Article	scopus//cab //scopus ssci	1400	29	1	AESS	0	0		2	2	argue, polic	3	7	household, intervention, livelihood	4	12	sustainab, decision, discussion, strateg	0	0	0	0	0	0	0	0	2	2	0	0	0	0	3	5	2	2	1	1	4	7	2	4	29
M. S. A. Hussain, M. S.;Abedin, M. Z.	1990	Farm level poultry production and marketing system in Bangladesh	Poultry farming is an important source of income for poor farmers in Bangladesh, who cannot afford larger animals. This study examines poultry production and marketing techniques in 4 different agroecological zones. The average number of ducks and chickens per farm and the percentage of duck owning farm families increased with farm size. The average number of laying ducks per farm and the percent…	Chick production;farm size;marketing;marketing techniques;poultry;Poultry farming;animal production;birds;Ducks;domesticated birds;marketing methods;Bangladesh;Anatidae;Anseriformes;vertebrates;Chordata;animals;eukaryotes;Commonwealth of Nations;Least Developed Countries;Developing Countries;South Asia;Asia	Bangladesh Journal of Animal Sciences		Journal Article	cab	3655	13	1	AUESS	0	0		1	5	marketing	1	1	income	2	4	family, farmer	0	0	0	0	0	0	1	1	1	1	1	3	0	0	1	1	0	0	0	0	2	4	0	0	13
N. M. Shevtsov	1990	Agro-ecological technologies for agricultural utilization of organic wastes as fertilizers in intensive production	Estimated annual organic input requirements to ensure a deficit-free humus balance in the former USSR are 1.5-1.7 billion t. In 1989 some 60% of this input was achieved. Annual accumulation of organic wastes from a variety of agricultural and industrial sources is estimated at 3 billion t, of which only 1/3 is returned to the soil. There is significant contamination of such wastes with viruses, p…	Application;deep placement;Manures;organic wastes;Wastes;biowastes;Union of Soviet Socialist Republics;USSR	Vestnik Sel'skokhozyaĭstvennoĭ Nauki (Moskva)		Journal Article	cab	8437	8	0	ANESS	0	0		1	1	social	0	0		0	0		0	0	0	0	0	0	0	0	0	0	1	1	0	0	0	0	0	0	0	0	0	0	0	0	8
P. J. Matlon	1990	Improving productivity in sorghum and pearl millet in semi-arid Africa	The prospects for improving the productivity of sorghum and pearl millet cultivation in the West African semi-arid tropics are considered, with an examination of likely changes. The paper begins with a brief review of recent production trends and sources of past growth. This is followed by a description of the physical context of agriculture in the West African semi-arid tropics, and an evaluatio…	cereals;millets;pearl millet;Population pressure;production;Production costs;production possibilities;Productivity;Research;Semiarid zones;Technical progress;Pennisetum glaucum;sorghum;bulrush millet;Pennisetum americanum;potential production;production potential;studies;subsaharan Africa;Africa;Africa South of Sahara;West Africa;Pennisetum;Poaceae;Poales;commelinids;monocotyledons;angiosperms;Sp…	Food Research Institute Studies		Journal Article	cab//agricola//econlit	9800	8	0	ANESS	0	0		1	2	labour	0	0		0	0		0	0	0	0	0	0	0	0	1	2	0	0	0	0	0	0	0	0	0	0	0	0	0	0	8
P. Jamriška	1990	Effect of agroecological conditions on the yields of some red clover cultivars	In field trials at Borovce in the maize growing region and Vígl'aš in the potato growing region, Trifolium pratense cv. Kvarta (4n), Javorina (4n), Branisko (2n) and Jičínsky (2n) were established without a cover crop, with fodder oats or with spring barley for grain. Av. DM yields in the 1st year of cutting were 12.10 t DM/ha at Vígl'aš and 11.05 t at Borovce. The 1st cut at the start of floweri…	cereals;companion crops;crops;cutting date;Trifolium pratense;nurse crops;Czechoslovakia;Trifolium;Papilionoideae;Fabaceae;Fabales;eudicots;angiosperms;Spermatophyta;plants;eukaryotes;Central Europe;Europe	Pol'nohospodarstvo		Journal Article	cab	9768	0	0	ANESS	0	0		0	0		0	0		0	0		0	0	0	0	0	0	0	0	0	0	0	0	0	0	0	0	0	0	0	0	0	0	0	0	0
P. K. R. Nair	1990	The prospects for agroforestry in the tropics	Reviews the available technical, economic, and sociocultural information on agroforestry and assesses the potential of various agroforestry practices to address some of the land-use problems in the tropics. Outlines the key concepts of agroforestry, presents a summary of types of agroforestry systems in the tropics, and discusses the agroecological analysis of tropical agroforestry systems. Prese…	Renewable Resources and Conservation: General (Q20)		World Bank Technical Paper, no. 131 Washington, D.C.: World Bank	Book	econlit	5257	12	1	AUESS	0	0		1	2	socio	1	2	econo	1	1	farmer	0	0	0	0	0	0	0	0	1	2	0	0	0	0	1	2	0	0	0	0	1	1	0	0	12
R. B. Kondrat'ev	1990	Agroecological aspects of seed production of cereal crops in Siberia	The quality of cereal seeds produced in the taiga and sub-taiga regions of Siberia with a short frost-free period, low temperatures and excess moisture was low. The southern forest-steppe and steppe zones produced better quality seed. Agroecological studies were carried out in 1970-80 to identify zones of stable seed yields. In favourable parts of the Omsk, Novosibirsk, Krasnoyarsk and Chitinsk r…	Barley;Oats;seed production;seed quality;Wheat;Avena sativa;Hordeum;Hordeum vulgare;Triticum;Russian Federation;Russia;Siberia;Avena;Poaceae;Poales;commelinids;monocotyledons;angiosperms;Spermatophyta;plants;eukaryotes;APEC countries;Developed Countries	Sibirskiĭ Vestnik Sel'skokhozyaĭstvennoĭ Nauki		Journal Article	cab	8924	0	0	ANESS	0	0		0	0		0	0		0	0		0	0	0	0	0	0	0	0	0	0	0	0	0	0	0	0	0	0	0	0	0	0	0	0	0
R. Humbel	1990	Decreasing extent of tea plantations. Chance for agricultural diversification or ecological threat?	Since 1956, the extent of Sri Lanka's tea cultivation has continuously been reduced by 20%. Political, economical and agro-ecological reasons are responsible for this reduction which varies greatly in the different regions of tea cultivation. Some districts have experienced a significant increase of area cultivated with tea (mostly by smallholders). Other areas, however, have decreased by 20 to 5…	Diversification;Erosion;Fallow;forests;Land use;Landslides;Rain forests;Tea;Tea soils;Camellia sinensis;Ceylon;fallowing;landslips;Sri Lanka;Camellia;Theaceae;Ericales;eudicots;angiosperms;Spermatophyta;plants;eukaryotes;Commonwealth of Nations;Developing Countries;South Asia;Asia	Sri Lanka Journal of Tea Science		Journal Article	cab	4336	19	1	AUESS	0	0		2	2	politic, settlement	1	2	econo	0	0		0	0	0	0	0	0	0	0	2	2	0	0	0	0	1	2	0	0	0	0	0	0	0	0	19
R. Phal	1990	Present status and future prospects of vegetable research and development in India	The present production of vegetables in India is estimated to be around 48 mt from an area of over 4 Mha against a requirement of 73 mt. Several production constraints result in low yields per hectare and an insignificant share in exports. Systematic research on vegetable crops in India has been conducted from 1956-57 onwards, in ICAR Institutes and Agricultural Universities. The All India Coordi…	Agricultural development;Agricultural research;Production;Vegetables;Contraints;vegetable crops;India;Commonwealth of Nations;Developing Countries;South Asia;Asia	Tropical Agriculture Research Series		Journal Article	cab	6297	9	0	ANESS	0	0		1	1	institution	0	0		1	1	systema	0	0	0	0	0	0	0	0	1	1	0	0	0	0	0	0	0	0	0	0	1	1	0	0	9
S. Gintings	1990	Performance of several rubber clones selected before 1960	Forty rubber clones selected from different agroecological sites in south-eastern Asia were evaluated at Sungei Putih experimental station. Differences in growth and yield were noted between the site of evaluation and the site from which the clones were originally selected. Based on data for growth, yield potential and number of latex vessels, RRIC110 and APS1320 were considered the best clones. …	clones;evaluation;provenance;rubber plants;variety trials;yield components;rubber;Hevea brasiliensis;plants;geographical origin (varieties);rubber crops;Southeast Asia;Indonesia;South East Asia;Hevea;Euphorbiaceae;Malpighiales;eudicots;angiosperms;Spermatophyta;eukaryotes;APEC countries;ASEAN Countries;Developing Countries;Asia	Buletin Perkaretan		Journal Article	cab	10114	0	0	ANESS	0	0		0	0		0	0		0	0		0	0	0	0	0	0	0	0	0	0	0	0	0	0	0	0	0	0	0	0	0	0	0	0	0
S. K. C. Mughogbo, C. B.;Stumpe, J. M.;Vlek, P. L. G.	1990	Nitrogen efficiency at three sites in Nigeria as affected by N source and management	15N-labelled urea and calcium ammonium nitrate were applied to maize in field trials at 3 sites of contrasting agroecology in Nigeria. Split applications of banded, broadcast or point-placed N fertilizer had no consistent effect on grain yield or 15N uptake// however, at one N-responsive site, application of N in 2 split applications significantly increased yield and grain 15N uptake over a singl…	application date;application methods;calcium ammonium nitrate;cowpeas;Cropping systems;Fertilizers;intercropping;Maize;mineral uptake;nitrogen;Nitrogen fertilizers;nutrient uptake;relay cropping;sources;uptake;urea;Vigna unguiculata;Zea mays;ammonium nitrate/calcium carbonate;black-eyed peas;calcium carbonate/ammonium nitrate;CAN;corn;fertilisers;nitrochalk;southern peas;subsaharan Africa;Africa …	Tropical Agriculture		Journal Article	cab	8337	0	0	ANESS	0	0		0	0		0	0		0	0		0	0	0	0	0	0	0	0	0	0	0	0	0	0	0	0	0	0	0	0	0	0	0	0	0
S. L. Li, Lanting;Wang, Guanwei	1990	Summarizing experiences in upland agriculture and strengthening agro- ecological construction	Taking Wuan Prefecture as an example, summarizes experiences in upland agricultural development, because of which, grain and cotton productions per 1mm precipitation reach 520g and 70g, 55% and 114% respectively higher than those of 10 yr ago. The fundamental experiences are: improve basic farmland construction with soil and water conservation as a central task// transform cropping system for res…	agricultural development;agroecological construction;developing country;soil and water conservation;upland agriculture;upland area;China;Wuan Prefecture	Journal of Ecology (China)		Journal Article	scopus//cab	6300	3	0	ANESS	0	0		0	0		1	1	transform	0	0		0	0	0	0	0	0	0	0	0	0	0	0	0	0	1	1	0	0	0	0	0	0	0	0	3
S. M. G. Wokabi, M. M.;Aore, W.	1990	Rating of availability of soil moisture - a Kenyan appraisal	Agro-ecological zones based on the ratio of rainfall to potential evaporation are suitable for delineating land use zones on regional and national scales. The moisture deficit approach, which is both crop and soil specific, can be used to predict crop yields when significant relationships have been established.	available water;soil;Soil water categories;subsaharan Africa;Africa South of Sahara;Kenya;ACP Countries;Anglophone Africa;Africa;Commonwealth of Nations;Developing Countries;East Africa	World Soil Resources Reports		Journal Article	cab	8762	0	0	ANESS	0	0		0	0		0	0		0	0		0	0	0	0	0	0	0	0	0	0	0	0	0	0	0	0	0	0	0	0	0	0	0	0	0
T. J. S. Makowski, A. J.;Van Es, J. C.	1990	Agroecological and policy influences on no‐till adoption	This paper examines the adoption of a conservation practice among Illinois farmers from the perspective of the importance of agroecological and conservation policy influences. Farmers in one agricultural region adopted the conservation practice of no‐till agriculture earlier and to a greater extent than those in another. Evidence shows that policy changes were not accompanied by changes in farmer…	Adoption;Agricultural practices;Agroecological perspective;Conservation;Policy;agricultural practice;conservation practice;erosion control;no-till agriculture;policy impact;practice adoption;USA, Illinois	Society and Natural Resources		Journal Article	scopus//wos//cab//agricola //scopus ssci//wos ssci	496	14	1	AUESS	0	0		1	9	polic	1	2	perspective	3	12	adoption, adopting, farmer	0	0	0	0	0	0	1	1	1	6	1	2	0	0	1	1	1	1	1	1	3	9	1	2	14
T. O. Yamada, A.	1990	Semi-dwarfing genes and resistance to lodging in Japanese wheat varieties	Tests were conducted to determine culm length, gibberellin (GA) responsiveness, Rht genotypes and lodging resistance. Of 148 varieties studied, 105 and 43 were GA-insensitive and GA-sensitive, respectively. Tests on 18 modern and local varieties indicated that geographical distribution of Rht genotypes is clearly localized, suggesting that varieties with Rht1 and Rht2 may have different adaptabil…	cereals;Genes;genetics;geographical distribution;Gibberellic acid;gibberellins;growth regulators;height;lodging;Plant growth regulators;plant height;Wheat;Triticum;Triticum aestivum;growth substances;plant growth substances;plant hormones;Japan;Poaceae;Poales;commelinids;monocotyledons;angiosperms;Spermatophyta;plants;eukaryotes;APEC countries;Developed Countries;East Asia;Asia;OECD Countries	JARQ, Japan Agricultural Research Quarterly		Journal Article	cab	9790	1	0	ANESS	0	0		0	0		0	0		1	2	modern	0	0	0	0	0	0	0	0	0	0	0	0	0	0	0	0	0	0	0	0	1	2	0	0	1
T. Tafesse	1990	Marketing, pricing, and the peasantry: the case of Qawat Warada, Northern Shawa	In rural Ethiopia, most economic transactions, social and cultural events, and political discourses are conducted in the periodic markets. Additionally, the government comes into direct contact with the peasantry through the quota system, implemented through marketing. Focusing on the case of a village in Northern Shawa, Ethiopia, this paper discusses these issues. In order to appreciate marketin…	agricultural households;Marketing;Markets;Organizations;peasantry;rural development;rural economy;Abyssinia;subsaharan Africa;Third World;Underdeveloped Countries;Africa South of Sahara;Developing Countries;East Africa;Ethiopia;Africa;ACP Countries;Least Developed Countries	Working Papers on Ethiopian Development, Ethiopia Research Programme, College of Arts and Science, University of Trondheim		Journal Article	cab	1007	56	1	AESS	1	1	discourse	4	12	marketing, peasant, politic, social	4	8	econo, household, rural, organization	2	2	implemented, village	0	0	1	1	0	0	2	2	4	8	2	2	0	0	3	3	4	5	0	0	2	2	0	0	56
V. G. Svetov	1990	Effect of agroecological factors on the black germ of wheat	Increased precipitation and high RH at the end of vegetation, crop rotations, position on the sunny slope of fields and all measures improving seed size also promoted the spread of the main causal agent of this disease (Alternaria tenuis [A. alternata]) during investigations conducted during 1985-88 in the central Chernozem zone of the USSR. Another fungus reported in relation with this disease i…	cereals;diseases;pathogens;plant pathogenic fungi;plant pathogens;plant pathology;Wheat;Alternaria alternata;Cochliobolus sativus;fungi;Pleosporaceae;Triticum;fungus;Hyphomycetes;phytopathogenic fungi;phytopathogens;phytopathology;plant-pathogenic fungi;Union of Soviet Socialist Republics;USSR;Alternaria;Pleosporales;Dothideomycetes;Pezizomycotina;Ascomycota;eukaryotes;Cochliobolus;Poaceae;Poales…	Mikologiya i Fitopatologiya		Journal Article	cab	9787	8	0	ANESS	0	0		1	1	social	0	0		0	0		0	0	0	0	0	0	0	0	0	0	1	1	0	0	0	0	0	0	0	0	0	0	0	0	8
V. M. V. Shevtsov, P. P.;Pavel'eva, T. V.;Romanova, L. M.	1990	Increasing the agroecological adaptability of spring barley varieties of the intensive type	Trials of 12 varieties and lines under a range of agronomic and ecological conditions (5 regimes) enabled adaptable material to be identified. Forms are listed with a good response to improvement in the environment. Promising forms were Roland, Patti, Nadja, Salome, Favorit, Kredit, Manych, Odesskiĭ 100, Odesskiĭ 115, Pallidum 76, Kobzar', Nosovskiĭ 9 and Zernogradskiĭ 73. The 2-rowed types showe…	barley;cereals;cultivars;stability;varieties;yields;Hordeum;Hordeum vulgare;cultivated varieties;Perelom;Union of Soviet Socialist Republics;USSR;Poaceae;Poales;commelinids;monocotyledons;angiosperms;Spermatophyta;plants;eukaryotes	Vestnik Sel'skokhozyaĭstvennoĭ Nauki (Moskva)		Journal Article	cab	8885	8	0	ANESS	0	0		1	1	social	0	0		0	0		0	0	0	0	0	0	0	0	0	0	1	1	0	0	0	0	0	0	0	0	0	0	0	0	8
V. Vrabie	1990	Sewage water in crop farming	It is proposed to define the optimum annual rates of application of liquid pig manure according to the formula: Ms = V0/10K1K2S, where Ms-annual rate of sewage application, m3/ha// V-total nutrient removal by target yields, kg/ha// K1-coefficient of nutrient utilization by target yields// K2-coefficient of losses registration when ammonia nitrogen (0.85), phosphorus and potassium (1) fertilizers …	Application;application rates;crops;field crops;grasslands;irrigation;lucerne;maize;Manures;pig slurry;sewage effluent;Beta vulgaris;Bromus inermis;Dactylis glomerata;Medicago;Medicago sativa;Zea mays;alfalfa;corn;Union of Soviet Socialist Republics;watering;USSR;Beta;Amaranthaceae;Caryophyllales;eudicots;angiosperms;Spermatophyta;plants;eukaryotes;Bromus;Poaceae;Poales;commelinids;monocotyledons…	Sel'skoe Khozyaĭstvo Moldavii		Journal Article	cab	8429	8	0	ANESS	0	0		1	1	social	0	0		0	0		0	0	0	0	0	0	0	0	0	0	1	1	0	0	0	0	0	0	0	0	0	0	0	0	8
X. Z. Zhang, Yushun	1990	Preliminary study on the introduction of novel species to an agroecosystem	The purpose, principle and method of introducing novel species to an agroecosystem are discussed from the viewpoints of agroecology and systematics. The main purposes of introducing novel species should be: expanding production, increasing profits, eliminating or controlling pollution and increasing the stability of system. The principles which should be observed are: principles of system organiz…	agricultural production;agroecosystem;species introduction;systematics	Journal of Ecology (China)		Journal Article	scopus	6475	4	0	ANESS	0	0		0	0		1	1	organization	1	2	systema	0	0	0	0	0	0	0	0	0	0	0	0	0	0	1	1	0	0	0	0	1	1	1	1	4
Y. X. Zhang, Linshu;Li, Tiecheng;Feng, Xiuwen;Zhang, Hongquan;Liu, Qingyu	1990	An approach to the construction of forest-grassland-farmland complex ecosystem in sandy land of west-central Jilin Province	Applies system theory and engineering techniques to establish a forest-farmland-grassland complex ecosystem by devising different temporal and spatial combinations of perennial woody plants, grass and crops according to the unity of ecology and economics. The aim is to find new ways to fully use land, space, light, temperature, water and fertilizers and raise productivity of sandy land. -from Eng…	agroecological system;agrosilvopastoralism;arid area;China;Jilin Province	Journal of Ecology (China)		Journal Article	scopus	7095	3	0	ANESS	0	0		0	0		1	1	econo	0	0		0	0	0	0	0	0	0	0	0	0	0	0	0	0	1	1	0	0	0	0	0	0	0	0	3
Z. A. Hussain, S.	1990	Land resources and their prospects	Farmers in Pakistan have little interest in addressing the key problems of salinity control and low soil fertility as their main priority is to increase their net returns at the farm level. This paper reviews the present state of land resources in the country and argues that only the state can introduce techniques that provide farmers with incentives to tackle these problems. The Pakistan Agricul…	Agricultural development;Brackish water;drainage;Farmers;irrigation;Land resources;Policy;Soil fertility;Soil salinity;Water management;Third World;Underdeveloped Countries;water resource management;watering;Developing Countries;Pakistan;South Asia;Commonwealth of Nations;Asia	Progressive Farming		Journal Article	cab	844	17	1	AUESS	0	0		2	2	argue, polic	0	0		1	3	farmer	0	0	0	0	0	0	0	0	1	1	1	1	0	0	0	0	0	0	0	0	1	2	1	1	17
Z. Z. He, Zhenyu	1990	An approach to the strategy of agroecological construction in arid regions	Strategies of agroecological construction in arid regions are put forward based on 40 years' experience of agricultural production in the arid Xinjiang Uygur Autonomous Region. They are: regard drainage area as the system boundary// ensure rational use of water resources// build up water-economizing agriculture// make further advances in afforestation and grass cultivation and expand reproductive…	agroecological system;arid region;China;Xinjiang Uygur Autonomous Region	Journal of Ecology (China)		Journal Article	scopus//cab	2001	15	1	AUESS	0	0		1	1	-econo	2	2	econo, transform	1	2	strateg	0	0	0	0	0	0	0	0	1	1	0	0	0	0	2	2	0	0	1	1	1	1	0	0	15
	1990	Lessons of the rainforest	A collection of 19 essays by 24 leading authorities (including a biologist, ecologist, historian, anthropologist, lawyer, economist and activist), examining the issues surrounding tropical deforestation and strategies for slowing forest destruction. An introduction by Heinzman, R. is followed by 5 sections. Part 1 - Tropics - includes Tropical forests and life on earth (Myers, N.)// and Tropical …	Deforestation;forests;rain forests;Tropics;Vegetation types;tropical countries;tropical zones		Sierra Club Books	Book	cab	4254	46	1	AESS	1	1	political ecolog	3	2	anthropolog, polic, politic	3	5	power, econo, histor	3	3	law, people, strateg	0	0	1	1	0	0	0	0	2	2	0	0	0	0	3	5	0	0	0	0	3	3	0	0	46
	1990	Race to save the tropics: ecology and economics for a sustainable future	In this book on applied tropical ecology, pioneer applied ecologists document development issues in tropical countries. It includes contributions from experts on applied tropical ecology, from institutions such as the World Bank and relevant research institutes. The topics addressed include: agro-ecology and the design of agricultural projects in the tropics// agricultural pest management// tropi…	conservation;dams;development plans;ecology;economic analysis;forest management;forests;pest management;projects;research;Tropics;studies;tropical countries;tropical zones		Island Press	Book	cab	3947	20	1	AUESS	0	0		2	2	institution, politic	1	3	econo	1	1	sustainab	0	0	0	0	0	0	0	0	2	2	0	0	1	1	1	1	1	1	1	1	0	0	0	0	20
	1990	Flora of cultivated plants of the USSR. Volume II. Part 2. Barley	This book is based on long-term studies of the world collection of barley. A detailed review (pp. 1-120) of the taxonomy of the genus Hordeum is followed by descriptions of the centres of origin and diversity, history, agroecological classification, variability of characters used for determination of species, subspecies, varieties and cultivars, economic significance, botany, chemical composition…	Barley;breeding;cereals;genetic resources;genetics;taxonomy;Hordeum;Hordeum vulgare;Flora of cultivated plants of the USSR;gene resources;systematics;Poaceae;Poales;commelinids;monocotyledons;angiosperms;Spermatophyta;plants;eukaryotes		Agropromizdat	Book	cab	8874	7	0	ANESS	0	0		0	0		2	2	econo, histor	1	1	systema	0	0	0	0	0	0	0	0	0	0	0	0	0	0	2	2	0	0	0	0	0	0	1	1	7
	1990	The agro-ecological characterization of rural areas in the European Community	Large areas of the European Community appear to be unsuitable for the intensive cultivation of agricultural crops. This was the finding of a study done by the Winand Staring Centre on the agroecological potential and limitations for agriculture in the various regions of the European Community. Attainable levels of production are determined using physical land evaluation methods in combination wit…	agroecological characterisation;European Community;GIS;land evaluation;rural area;(West);Europe	Scan		Journal Article	scopus//cab //scopus ssci	7017	3	0	ANESS	0	0		0	0		1	2	rural	0	0		0	0	0	0	0	0	0	0	0	0	0	0	1	1	0	0	1	1	0	0	0	0	0	0	3
A. B. Manu, A.;Geiger, S. C.	1991	Fertility status of selected millet producing soils of West Africa with emphasis on phosphorus	Major millet (Pennisetum glaucum (L.) R.Br.) producing soils of West Africa are mainly found in the Sudano-Sahelian agroecological zone. These soils are generally sandy in texture, have poor buffering capacity, and are low in native fertility. For successful management of these soils for sustainable production, fertility factors influencing nutrient availability need to be evaluated. Soils were s…	millet;nutrient status;phosphorus;soil chemistry;soil fertility;Africa, (West)	Soil Science		Journal Article	scopus//wos//cab//agricola	12069	1	0	ANESS	0	0		0	0		0	0		1	1	sustainab	0	0	0	0	0	0	0	0	0	0	0	0	0	0	0	0	0	0	0	0	1	1	0	0	1
A. Blum	1991	The agricultural knowledge transformation cycle	The agricultural knowledge transformation approach assumes a multi-step process in which knowledge is gradually transformed until it reaches a stage at which end users (farmers) can solve a problem, which was the trigger for the knowledge search and research. This process is assumed to be cyclic, with a number of decision points, at which a proposed solution is further developed and finally adopt…	agricultural knowledge;agricultural knowledge transformation;cyclic process;farmers;knowledge transformation;research and development;technology	Quarterly Journal of International Agriculture		Journal Article	scopus//cab //scopus ssci	1046	24	1	AUESS	0	0		1	1	socio	4	11	transform, case stud, communicat, econo	4	13	knowledge, decision, farmer, sustainab	0	0	0	0	0	0	0	0	1	1	0	0	1	1	4	8	1	2	1	1	4	9	2	3	24
A. C. Kummert, F.	1991	TIR: an agroecological GIS for soil mapping and analysis	The Hungarian Soil Information System (HunSIS or TIR - abbreviation of the Hungarian name of the system) is a GIS for input, storage, analysis and retrieval of non-dynamic agroecological point/profile observations and 1:25 000 scale maps. The TIR provides a number of required functions and necessary amount of data to perform computations which can characterize several spatial features of soils an…	GIS;quadtree;soil analysis;soil mapping;Hungary	Geo-Informations-Systeme		Journal Article	scopus//cab //scopus ssci	11688	0	0	ANESS	0	0		0	0		0	0		0	0		0	0	0	0	0	0	0	0	0	0	0	0	0	0	0	0	0	0	0	0	0	0	0	0	0
A. Elings	1991	Durum wheat landraces from syria. II. patterns of variation	Phenotypic variation components were estimated with respect to days to heading, flag leaf length and width, plant height, awn and spike length, awn and spike colour, spikelets per spike and seed shrivelling of 84 Syrian durum wheat landrace populations. Multivariate patterns of variation were established through principal component analysis to describe relationships between landrace groups and re…	durum wheat;landraces;phenotypic variation;plant and collection site characteristics;Syrian Arab Republic;Triticum turgidum var. durum	Euphytica	Kluwer Academic Publishers	Journal Article	scopus//cab	11140	0	0	ANESS	0	0		0	0		0	0		0	0		0	0	0	0	0	0	0	0	0	0	0	0	0	0	0	0	0	0	0	0	0	0	0	0	0
A. Elings	1991	DURUM-WHEAT LANDRACES FROM SYRIA .2. PATTERNS OF VARIATION	Phenotypic variation components were estimated with respect to days to heading, flag leaf length and width, plant height, awn and spike length, awn and spike colour, spikelets per spike and seed shrivelling of 84 Syrian durum wheat landrace populations. Multivariate patterns of variation were established through principal component analysis to describe relationships between landrace groups and re…	triticum-turgidum var durum;durum wheat;landraces;plant and;collection site characteristics;phenotypic variation;syrian-arab-republic;world collection;phenotypic diversity;barley landraces;near-east;populations;evolution;jordan;Agriculture;Plant Sciences	Euphytica		Journal Article	wos	12370	0	0	ANESS	0	0		0	0		0	0		0	0		0	0	0	0	0	0	0	0	0	0	0	0	0	0	0	0	0	0	0	0	0	0	0	0	0
A. N. Elings, M. M.	1991	Durum wheat landraces from Syria. I. Agro-ecological and morphological characterization	A total of 185 durum wheat (Triticum turgidum var. durum Desf.) landraces was collected from 166 sites in the Syrian Arab Republic. With K-means clustering the collecting sites are grouped based on four climatological variables to create relatively homogeneous regions of origin with respect to agro-ecological characteristics. Stepwise Discriminant Analysis confirmed the minimization of variation …	agro-ecological regions;durum wheat;germplasm collection;landraces;morphology;Syrian Arab Republic;Triticum turgidum var. durum	Euphytica	Kluwer Academic Publishers	Journal Article	scopus//cab	1693	11	1	AUESS	0	0		1	1	illustrate	0	0		3	6	farmer, systema, village	0	0	0	0	0	0	0	0	1	1	0	0	0	0	0	0	0	0	0	0	3	6	0	0	11
A. N. Elings, M. M.	1991	DURUM-WHEAT LANDRACES FROM SYRIA .1. AGROECOLOGICAL AND MORPHOLOGICAL CHARACTERIZATION	A total of 185 durum wheat (Triticum turgidum var. durum Desf.) landraces was collected from 166 sites in the Syrian Arab Republic. With K-means clustering the collecting sites are grouped based on four climatological variables to create relatively homogeneous regions of origin with respect to agro-ecological characteristics. Stepwise Discriminant Analysis confirmed the minimization of variation …	triticum-turgidum var durum;agroecological regions;durum wheat;germplasm collection;landraces;morphology;syrian-arab-republic;world collection;phenotypic diversity;genetic diversity;barley;populations;dicoccoides;patterns;Agriculture;Plant Sciences	Euphytica		Journal Article	wos	5347	11	1	AUESS	0	0		1	1	illustrate	0	0		3	6	farmer, systema, village	0	0	0	0	0	0	0	0	1	1	0	0	0	0	0	0	0	0	0	0	3	6	0	0	11
A. R. Khokhar	1991	Population dynamics of house shrew Suncus murinus in rice and wheat fields in central Punjab, Pakistan	There were significant variations in body weight, head and body length between specimens collected not only from different agro-ecological zones (rice and wheat fields) but also from the same area. Males significantly outnumbered females in wet cropland of rice. Insect diet and reproduction greatly influenced momvements and density of shrews. Pregnancy rate remained low in rice fields, high in wh…	house shrew;population dynamics;rice field;shrew;wheat field;Pakistan;Punjab;Suncus murinus	Journal - Bombay Natural History Society		Journal Article	scopus	11833	0	0	ANESS	0	0		0	0		0	0		0	0		0	0	0	0	0	0	0	0	0	0	0	0	0	0	0	0	0	0	0	0	0	0	0	0	0
A. U. Khan	1991	AGROECOLOGY OF ONION COUCH (ARRHENATHERUM-ELATIUS VAR BULBOSUM) .1. DISTRIBUTION OF ONION COUCH RELATED TO THE SOURCE AND SOIL TEXTURE	The agro-ecology of onion couch (Arrhenatherum elatius var. bulbosum), a well known weed of arable land is studied. Contribution of seeds from onion couch and a more widespread variety of Arrhenatherum elatius: tall oat-grass, towards future ingress of onion couch in arable fields has indicated that the tall oat-grass variety is not a potential weed of arable land. It appears that vegetative prop…	arrhenatherum-elatius;onion couch;tall oat-grass;vegetative;propagules;arable weed;regeneration;soil texture;Agriculture	Annals of Applied Biology		Journal Article	wos	8560	0	0	ANESS	0	0		0	0		0	0		0	0		0	0	0	0	0	0	0	0	0	0	0	0	0	0	0	0	0	0	0	0	0	0	0	0	0
A. U. M. Khan, A. J.	1991	AGROECOLOGY OF ONION COUCH (ARRHENATHERUM-ELATIUS VAR BULBOSUM (WILLD)) .2. COMPETITIVENESS OF ONION COUCH IN THE CROP SITUATION, AND HOW IT INFLUENCES DEVELOPMENT OF ONION COUCH OR CROP	This study investigates the performance of vegetative propagules of onion couch (Arrhenatherum elatius var. bulbosum) of varying sizes during the crop growth cycle// especially trends in tiller and bulb production and crop yield loss. The results suggest that the earlier the crop canopy closes the more suppression it will exert on the bulb formation stage of onion couch and hence its future repro…	growth cycle;bulb production;natural infestation;yield loss;competition;economic significance;control measures;Agriculture	Annals of Applied Biology		Journal Article	wos	11772	3	0	ANESS	0	0		0	0		1	1	econo	0	0		0	0	0	0	0	0	0	0	0	0	0	0	0	0	0	0	1	1	0	0	0	0	0	0	3
A. V. Khan	1991	Agro-ecology of onion couch (Arrhenatherum elatius var. bulbosum). I. Distribution of onion couch related to the source and soil texture	A study of the seeds of the arable weed onion couch (A. elatius var. bulbosum) and a more widespread variety of A. elatius, tall oat-grass, and their contribution towards future ingress of onion couch in arable fields has indicated that the tall oat-grass variety is not a potential weed of arable land. It appears that vegetative propagules rather than the seeds are the effective means of propagat…	biology;drought;ecology;propagation;seed production;seeds;soil;weeds;Arrhenatherum elatius;plants;Britain;plant propagation;United Kingdom;UK;Arrhenatherum;Poaceae;Poales;commelinids;monocotyledons;angiosperms;Spermatophyta;eukaryotes;British Isles;Western Europe;Europe;Commonwealth of Nations;Developed Countries;European Union Countries;OECD Countries	Annals of Applied Biology		Journal Article	cab	9180	0	0	ANESS	0	0		0	0		0	0		0	0		0	0	0	0	0	0	0	0	0	0	0	0	0	0	0	0	0	0	0	0	0	0	0	0	0
A. V. M. Khan, A. J.	1991	Agro-ecology of onion couch (Arrhenatherum elatius var. bulbosum (Willd.)). II. Competitiveness of onion couch in the crop situation, and how it influences development of onion couch or crop	The results of a study to investigate the performance of vegetative propagules of onion couch (A. elatius var. bulbosum) of varying sizes during the cereal crop growth cycle suggested that the earlier the crop canopy closed the more suppression it exerted on the bulb formation stage of onion couch and hence its future reproductive potential. The closed canopy provided by a dense crop cut short th…	cereals;ecology;plant competition;spread;vegetative propagation;weeds;Arrhenatherum elatius;plants;Britain;United Kingdom;UK;Arrhenatherum;Poaceae;Poales;commelinids;monocotyledons;angiosperms;Spermatophyta;eukaryotes;British Isles;Western Europe;Europe;Commonwealth of Nations;Developed Countries;European Union Countries;OECD Countries	Annals of Applied Biology		Journal Article	cab	9788	0	0	ANESS	0	0		0	0		0	0		0	0		0	0	0	0	0	0	0	0	0	0	0	0	0	0	0	0	0	0	0	0	0	0	0	0	0
B. Bi	1991	Influence of climatic warming on agro-ecological environment in northeastern China and its countermeasure	Agro-ecological environment in northeastern China could be greatly affected by global warming. Its variation tendency will be: heat condition becoming favourable to crop growth, growing period lengthened, frequency of cold damages decreased, period of snow accumulation shortened, humid condition becoming unfavourable to crop growth, and drought frequency and evaporation increased. If average temp…	agroecological environment;climatic change;environmental change;global warming;policy implication;China	Chinese Journal of Applied Ecology		Journal Article	scopus	7032	8	0	ANESS	0	0		1	1	polic	0	0		0	0		0	0	0	0	0	0	0	0	0	0	1	1	0	0	0	0	0	0	0	0	0	0	0	0	8
B. J. Bi	1991	Influence of warming climate on agro-ecological environment in Northeastern China and its countermeasure	The agroecological environment in Northeastern China could be greatly affected by the warmer climate resulting from climatic change. Its effects would be: (1) temperatures becoming favourable to crop growth// (2) lengthened growing period// (3) decrease in frequency of cold damage// (4) shortened period of snow accumulation// (5) humidity becoming unfavourable to crop growth, and (6) increased dr…	Agriculture;climate change;Ecosystems;Global warming;Climatic change;People's Republic of China;China;North eastern China;APEC countries;Developing Countries;East Asia;Asia	Chinese Journal of Applied Ecology		Journal Article	cab	6624	1	0	ANESS	0	0		0	0		0	0		1	1	people	0	0	0	0	0	0	0	0	0	0	0	0	0	0	0	0	0	0	0	0	0	0	1	1	1
B. Kolník	1991	Effect of agroecological conditions on crop yield of spring barley	In field trials at 7 localities, spring barley cv. Jaspis, Novum, Orbit and Zenit were grown for seed in 1987 and the provenance of the seed was compared in trials at all sites in 1988 using agronomic practices appropriate to the conditions at individual sites. 60 kg N, 80 kg P and 100 kg K/ha was applied during seedbed preparation. Highest mean yield (6.71 t grain/ha) was obtained from seed grow…	Barley;provenance;seed production;seeds;Hordeum vulgare;geographical origin (varieties);Czechoslovakia;Hordeum;Poaceae;Poales;commelinids;monocotyledons;angiosperms;Spermatophyta;plants;eukaryotes;Central Europe;Europe	Vedecké Práce Výskumného Ústavu Rastlinnej Výroby v Piešt'anoch, Obilniny a Strukoviny		Journal Article	cab	8926	0	0	ANESS	0	0		0	0		0	0		0	0		0	0	0	0	0	0	0	0	0	0	0	0	0	0	0	0	0	0	0	0	0	0	0	0	0
B. T. Grandin, R.;Young, J.	1991	Village animal healthcare. A community-based approach to livestock development in Kenya	The Kenya Livestock Programme began in 1986 when ITDG was invited to assist with the establishment of a series of training courses for farmers and community animal health workers. In August 1989 it was decided that KLP's first 3 yr of operation should be reviewed. This publication contains the main findings of the review. The remainder of this section outlines the setting for the projects in term…	agricultural production;animal health;animal healthcare;appropriate technology;community based approach;community-based approach;developing country;Kenya Livestock Programme;livestock development;livestock programme;rural area;veterinary services;Kenya;Meru District	Village animal healthcare. A community-based approach to livestock development in Kenya	Intermediate Technology Publications, London// Case Study	Journal Article	scopus	6476	9	0	ANESS	0	0		0	0		2	2	training, rural	3	3	village, discussion, farmer	0	0	0	0	0	0	0	0	0	0	0	0	0	0	1	1	1	1	1	1	2	2	0	0	9
C. B. V. Christianson, P. L. G.	1991	Alleviating soil fertility constraints to food production in West Africa: Efficiency of nitrogen fertilizers applied to food crops	An overview is provided of the N efficiency research conducted within the West African Fertilizer Management and Evaluation Network (WAFMEN). Factors such as N rate, mode of N fertilizer application and choice of N sources for different agroecological zones of West Africa are discussed in relation to crop yield response. The interactive effects of cropping density and rainfall on N efficiency and…	calcium ammonium nitrate;cropping density;N use efficiency;Nitrogen;slow release;urea;urease inhibitors;West Africa	Fertilizer Research	Kluwer Academic Publishers	Journal Article	scopus//wos//cab//agricola	9500	0	0	ANESS	0	0		0	0		0	0		0	0		0	0	0	0	0	0	0	0	0	0	0	0	0	0	0	0	0	0	0	0	0	0	0	0	0
D. Mazambani	1991	Labor migration impacts on communal land agriculture: case studies from Manicaland Province, Zimbabwe	Labour migration is a fundamental phenomenon among farming households in Zimbabwe's communal lands. Despite its primacy, the impacts of this migration on the nature of communal-land farming have remained problematic. The objective of this study is to clarify migration impacts through documentation of the agency and structural context that gives rise both to migration and its impacts. It seeks to …	agricultural households;agricultural production;common lands;economic impact;effects;Female labour;migrant labour;migration;motivation;rural development;female labor;foreign workers;migrant labor;subsaharan Africa;Third World;Underdeveloped Countries;Africa South of Sahara;Developing Countries;Southern Africa;Zimbabwe;Africa;ACP Countries;Anglophone Africa;Commonwealth of Nations;SADC Countries	Dissertation Abstracts International, A (Humanities and Social Sciences)		Journal Article	cab	993	38	1	AESS	0	0		2	8	labour, polic	6	15	case stud, econo, histor, household, market , rural	4	10	communal, perceive, village, labor	0	0	0	0	0	0	0	0	2	6	1	2	1	1	5	11	3	3	1	1	3	7	1	2	38
D. W. S. Macdonald, H.	1991	New perspectives on agro-ecology: between theory and practice in the agricultural ecosystem	For crop-production ecologists the broad goals of the practitioner remain to sustain production, although new constraints are emerging within which this must be achieved. For the farm-conservation ecologist the applied objectives have always been less clear because value judgements about what is desirable differ, and frequently fail to take account of what is likely to be possible. -from Authors	agroecosystem;conservation;farming	The ecology of temperate cereal fields. 32nd symposium, BES, Cambridge, 1990	Blackwell Scientific// BES Symposia, 32	Journal Article	scopus	7691	4	0	ANESS	0	0		0	0		1	1	perspective	1	1	practitioner	0	0	0	0	0	0	0	0	0	0	0	0	1	1	0	0	0	0	0	0	1	1	0	0	4
E. M. Spaldon, J.	1991	AGROECOLOGICAL ASPECTS OF SOWING DATE AND SOWING RATES OF DIFFERENT WINTER BARLEY VARIETIES	Effects of early and late sowing date, high and low sowing rates were studied in winter barley considered as very risky cereal crop, through the method of field trials performed during five years. The varieties used were as follows: the Borwina, Ermo, and Sigra varieties. The trials were carried out under unfavourable weather conditions during first three years, i.e. under intensive drought, high…	Agriculture	Rostlinna Vyroba		Journal Article	wos	5413	0	0	ANESS	0	0		0	0		0	0		0	0		0	0	0	0	0	0	0	0	0	0	0	0	0	0	0	0	0	0	0	0	0	0	0	0	0
E. M. Špaldon, J.	1991	Agroecological aspects of sowing date and sowing rates of different winter barley cultivars	In trials in 1985-90 winter barley cv. Borwina, Ermo and Sigra were sown on 23-26 Sep. or 14-22 Oct. at 3.5 or 5.5 million germinable seeds/ha on alluvial soil in an area considered marginal for the crop. The 1st 3 years were characterized by severe drought, high evaporation rate and difficulties with soil cultivation whereas the final 2 years were more favourable. Yields of Borwina were 7.18-8.6…	Barley;sowing date;sowing rates;Hordeum;Hordeum vulgare;Czechoslovakia;Poaceae;Poales;commelinids;monocotyledons;angiosperms;Spermatophyta;plants;eukaryotes;Central Europe;Europe	Rostlinna Vyroba		Journal Article	cab	8927	0	0	ANESS	0	0		0	0		0	0		0	0		0	0	0	0	0	0	0	0	0	0	0	0	0	0	0	0	0	0	0	0	0	0	0	0	0
I. O. Akobundu	1991	Weeds in human affairs in Sub-Saharan Africa: implications for sustainable food production	The sociological agronomic and economic impact of weeds in the Sub-Saharan Africa SSA is examined in relation to the weed problems of the major agro-ecological zones of SSA, weed management strategies for sustainable agriculture and constraints to the development of weed management technologies. The need for adequate research and training programmes is stressed.	extension;management;research;sustainability;weed control;weeds;plants;advisory services;extension activities;studies;Africa;eukaryotes	Weed Technology		Journal Article	cab//wos	4639	21	1	AESS	1	1	sociolog	0	0		3	3	econo, training, extension	2	4	sustainab, strateg	0	0	1	1	0	0	0	0	0	0	0	0	0	0	2	2	1	1	1	1	2	2	1	1	21
I. P. Woiwod	1991	The ecological importance of long-term synoptic monitoring	Notes the preponderance of short-term experiments in ecology, and identifies some of the ways results from such work are of limited value, both generally and in agro-ecology. Long-term studies are critical for evaluating slow ecosystem processes, rare events, cyclical phenomenal processes with a high variability, complex phenomena, transient dynamics, testing ecological theory, providing experime…	biological monitoring;Boxworth Project;cereal field;Park Grass Project;Rothamsted Insect Survey;England;Hertfordshire;Rothamsted;UK	The ecology of temperate cereal fields. 32nd symposium, BES, Cambridge, 1990	Blackwell Scientific// BES Symposia, 32	Journal Article	scopus	9168	8	0	ANESS	0	0		1	1	politic	0	0		0	0		0	0	0	0	0	0	0	0	1	1	0	0	0	0	0	0	0	0	0	0	0	0	0	0	8
J. A. L. Mariotti, C. A.;Dunckelman, P. H.;Legendre, B. L.	1991	Registration of 'TUCCP 77-42' sugarcane	Released in 1989, TUCCP77-42 (PI542964), an interspecific hybrid of Saccharum officinarum, S. spontaneum, S. barberi and S. spontaneum, was selected in progeny of the cross CP71.321 × US72-19 made at Houma in 1975. TUCCP77-42 yields well in all 6 agroecological zones of the sugarcane belt in the Province of Tucumán, Argentina, and was superior than or similar to NA56-79, the leading commercial cu…	crosses;cultivars;hybrid varieties;plant competition;sugar crops;Sugarcane;varieties;weeds;plants;Saccharum;Saccharum officinarum;cultivated varieties;TUCCP77-42;Argentina;Poaceae;Poales;commelinids;monocotyledons;angiosperms;Spermatophyta;eukaryotes;Developing Countries;Latin America;America;South America;Threshold Countries	Crop Science		Journal Article	cab	10814	0	0	ANESS	0	0		0	0		0	0		0	0		0	0	0	0	0	0	0	0	0	0	0	0	0	0	0	0	0	0	0	0	0	0	0	0	0
J. Briggs	1991	Pastoralism in Wadi Allaqi region, Egypt: an economy under pressure	This paper is an interim report on research currently being conducted in the extreme south of Egypt, around the area of Wadi Allaqi. The Allaqi project is concerned with the broad theme of agro-ecological development potentials in arid environments influenced by groundwater infiltration. This paper is concerned with socio-economic change. It attempts to outline the nature of changes which have oc…	pastoralism;socioeconomic change;Egypt;Wadi Allaqi	Pastoral economies in Africa and long term responses to drought. Proc. colloquium, Aberdeen, 1990	Aberdeen University African Studies Group	Journal Article	scopus	5192	28	1	AESS	0	0		3	3	-econo, socio, socioeconomic	1	4	econo	1	1	people	0	0	0	0	0	0	0	0	2	2	1	1	1	1	1	2	1	1	0	0	1	1	0	0	28
J. Kren	1991	CHECKING THE STATISTICAL-MODEL OF THE GROWTH AND DEVELOPMENT TO ANALYZE THE STALK SYSTEM IN WHEAT	The variability of stalks caused by intraplant regulations may be used to evaluate the dynamics of growth and response of plants to the agroecological conditions. The simplified statistical model of the growth and development of organs and parts of the plants was used to separate this component of the total variability of the stalk weight, proposed by Malet (1979). The variance corresponding to t…	Agriculture	Rostlinna Vyroba		Journal Article	wos	5418	0	0	ANESS	0	0		0	0		0	0		0	0		0	0	0	0	0	0	0	0	0	0	0	0	0	0	0	0	0	0	0	0	0	0	0	0	0
J. Smocek	1991	GIGAS WHEAT SPIKES WITH SESSILE MULTISPIKELETS	Under agroecological conditions of Central Europe where the possibility of further increase in the genetic yield potential and its realization are not limited by environment, it is purposeful to increase the sink capacity of wheat spike. The SFG gene resources (Spike Fertility Genes) can contribute to it having spikes of different morphotype. Gene resources with sessile multispikelets, the VSS ty…	Agriculture	Rostlinna Vyroba		Journal Article	wos	5423	0	0	ANESS	0	0		0	0		0	0		0	0		0	0	0	0	0	0	0	0	0	0	0	0	0	0	0	0	0	0	0	0	0	0	0	0	0
K. A. Dahlberg	1991	Sustainable agriculture - fad or harbinger?	It is argued that the term 'sustainable' has become so popular among policy makers in economic development and agriculture, that it has taken on a 'faddish' quality. The article looks at the debate surrounding sustainable agriculture as a means of assessing whether it is a harbinger of basic change or whether its challenge will be diluted or lost as the term is popularized. Concepts of sustainabl…	agricultural policy;alternative farming;attitudes;Sustainability	BioScience		Journal Article	cab	1180	44	1	AESS	0	0		4	6	argue, polic, reform, attitude	3	3	econo, movement, paradigm	3	9	sustainab, discussion, societ	0	0	0	0	0	0	0	0	3	4	2	2	0	0	3	3	0	0	1	1	3	7	1	1	44
K. D. N. Weerasinghe	1991	The climatic water balance approach for the identification of agroclimatological regions in the dry zone of Sri Lanka	Sri Lanka has been divided into 21 Agro-ecological sub zones on the basis of rainfall, vegetation, forest species, soils and present land use. The different agroclimatological regions of Sri Lanka were identified using annual and seasonal climatic water balances. Data on the annual precipitation and annual pan evaporation of 21 sites in the different zones were obtained. Hargreave's moisture avai…	climate;land classification;water balance;Ceylon;Sri Lanka;Commonwealth of Nations;Developing Countries;South Asia;Asia	Journal of the National Science Council of Sri Lanka		Journal Article	cab	10089	0	0	ANESS	0	0		0	0		0	0		0	0		0	0	0	0	0	0	0	0	0	0	0	0	0	0	0	0	0	0	0	0	0	0	0	0	0
[truncated: 11,925 more rows]
[truncated: 2 more columns]

## Sheet: AESS Subcorpus
Publication Data raw data for SEAC Method			Publication Data							SEAC Method Results			SEAC Method Script Output Summaries												SEAC Method Script Output
[truncated: 3,126 more rows]
[truncated: 2 more columns]

## Sheet: AUESS Subcorpus
Publication Data raw data for SEAC Method			Publication Data							SEAC Method Results			SEAC Method Script Output Summaries												SEAC Method Script Output
[truncated: 2,235 more rows]
[truncated: 2 more columns]

## Sheet: ANESS Subcorpus
Publication Data raw data for SEAC Method			Publication Data							SEAC Method Results			SEAC Method Script Output Summaries												SEAC Method Script Output
[truncated: 7,040 more rows]
[truncated: 2 more columns]

[truncated: 1 more sheets: README]
